# Supplementary material for: Closing the gaps on the viral photosystem‐I psaDCAB gene organization
Source: Environ Microbiol. 2015 Oct 14;17(12):5100–8. doi: 10.1111/1462-2920.13036 (PMC5019241; doi:10.1111/1462-2920.13036)
Supplement: Supplementary file 5 — Appendix S1. DNA sequences from Fig. 1. [file EMI-17-5100-s005.txt]

>GOS_JCVI_READ_1095975140994
GTAGCTGTAAGGACCAGGTATCCGCGCTCCACGCCATTGAAGTGGTTGCGTTCATTAAAGA
ACTGGAGTCCATCACTGATGGCAACATCCATCTGCTCATCGGCGACATTAATTTCCAGAAC
AGGAGCACCAAGTTTCATCTTGATGTAATCTTTGAACTCTGCCCTGTTCTGTGGGGAGGCT
ACGGACATGTTTATACGCCTTTATTGTTATTTATCTTCGACAACCTTGAAGGCAGGTGCCT
CAATCCTTATTGTCTGGTGGGGAGCAGTCTCTGCAGCCTTCTTGATTAGTGCCTCCAGGTC
ACCCTTAGACACACCAGCTGCGGAACCCTTGCCCTTAGCTGCTTGGACACCAAAGGTGGCG
AGTGTCCCTGTGAAAACTGACGCGATGAAAGTTGGGTCTAATTTCTGTTCAGGTACACCAA
AAGCAGGAGGAAGTTTGATATAGGCAAGAGTAAGAATAGTACCAGACCAGACCAGAATACC
AAGACGGACAAACGTCCAGAGGATTGCAAGTTGTTCTTCTTTGTCATCGACACTCTCTTTT
AGTTTCTTGAGAACGCCTTTCTTCTCTTCAGGTTTCTTCTCATCCATCTTGTCATTAGCAA
AGGGATTACGCATCACAAGAAGGTCACTATCAGTATTTAGATAAATTGTGTATAATAATAG
AAAGCTTTATGAAGATGAATGAAGAGAAAGTTGTCTGGTGGGTCAAGAGAACGGCAGACCA
AGAGGGACCTCTTTTCGGACAGATCCCTCGCTTTATTCAAAGTACTGGTGGGATGCCTCCT
CTTTGCTTTTGTGGAAGAACGGTATGGGGATAACCTGGAACAGTAAAGAAGAGATGGGTTT
CGAACTCCCCACATGTGGTGCCGCACTGATGCATGATGGGGCGAACGTGATGTACTTTGCC
CGCAAAGAGCAGTGCCTGGCACTTAGTCGTCAACTGAAGAAGCTGAAACCTGGTATCAAAG
AGTATAAAGTCTACCGAATTGTAGAGGGTGAAGTAGCCCGATGGTTAGTCCATTCGTCTGA
TAATAAACCCGAGTAGGATTGAGCAAACGCAACGTCCCACA
>GOS_JCVI_READ_1095964115098
TACGTTTGTAAGAGCTTGGTATGATGTGTGTTGGGTCAGCTAGCCAACCCGAGTAGTTTGA
GAAGCGTGCACTATGGAAAAAGAATCCTGACATCCACAGGAAGATAACTCCTAGGTGTCCA
AAGTGTGCCGCAAAGATTTTGCGCGAGACCTCTTGCAGGTCGTTAGTGTGCGCGTCGAAAT
CGTGAGCGTTAGCGTGGAGGTTCCAGATCCAGGTTGTGGTCTCTGGTCCTTTCTTGAGAGA
CTTGTCGAACCAACCGGGCTTCCTCCACAGTTCAGTGGTGGCGGGTACGTTGACCTTCTCT
ACCTGGCTACTCCTCTCCTTCTTCTCTGGAGTCATAGTCATAGTAGTTACCTCAATACGCG
AGACCCATTGACCTCGTTGTCTCATCTCCAAGATAGACTCGGATGGACAGGAAGTCAGTGG
GACAGGCAGTCTCACATCGTTTACACCCTACACAATCTTCGGTGCGAGGTGACGATGCGAT
TTGTTTAGCTTTGTTTCCATCCCAAGGTACCATCTCTAGGACGTCAACAGGACATGCTCTC
ACGCACTGGATACATCCAATACACGAGTCATAAATTTTAACCGCGTGTGACATTAAAAATG
TGACATCTACCTTAATTTATATCATATGTCACATCGATTGTCAATCAAAGGTGTTTTTGTC
CGTGAACTTCACAGTGTGAGGGCTAGGATTGTCACCAACCTTTCTCATATTGGTGTTGACC
TGTGGGCGTTCCTTACCCATCTTCTCGGGTTTATTATCAGACGAATGGACAACCACGGGCT
CCTCACCCTCTACAATTCGGTAGACTTTATACTCTTTGATGCCAGGTTTCAGCTTCTTCAG
TTGACGACTAAGTGCCAGGCACTGCTCTTTGCGGGCAAAGTACATCACGTTCGCCCCCTCA
TGCATCAGTGCTGCACCACCTGTGGGGAGTTCGAAACCCATCTCTTCTTTACTGTTCAGGT
TATCCCATACCGTCTTCACAAAGCAGAGGATGCATCCCACCAGTACTTTGATAAGCGAGGG
ATCTGTCCGAAAGAGTCCTCATGGTCTGCCGTCTCATGACAACAGACACTTCTCTCATCAT
CTTCGTAAAGCTTTCTATTATAAACACCACTATCTTATAACTGACAGGGG
>GOS_JCVI_READ_1103242526277
TAACGGCTGAGAACAGCATTAAGACTATAAAGTTTACCGAATTATTGAAGGTGACGAACCA
GTTTTAGTTCATCCTGCAGACGGCGTCGCTCCTGAAAAAGTTACTCAAACAAGGAAACAAG
TCAATACAAACATGAGAAAGGTAGGAGATAATCCATCACCTCATACAACTAAATTCACAAC
AAAAAACACATTTGATTAATAATTCTGCTATAAATATTAGTAGGACACACGTTATTATGTC
ACATTCTGTTAAAATTTATGATACATGCATTGGTTGCATCCAATGCGTAAGAGCCTGTCCT
GTAGACGTTCTTGAAATGGTTCCTTGGGACGGTAACAAATCAAAACAAATTGCCTCATCTC
CCCGAACAGAAGATTGTGTTGGGTGTAAGAGATGTGAGACAGCTTGCCCAACAGATTTCTT
AAGCATTCGTGTCTACCTTGGAGATGAAACATCTCGTAGCATGGGGTTAGCATATTGATAC
CCTGTGTGGTAAAATAGTAGTATAGCATTGGAGAAATTATGACCATAAGCCCACCGGAGCG
TGAGGCGGATGGCGTGAACAAACTAAGTGAACTTGCCCACAAGCAGGGTGTTGAAAAGGTA
AACATCCCAGCCACAACAGAACTATGGCGAAAGCCTGGATGGTTCAGCAAGACACTAAAGA
AGGGCCCAGAAACCACCACATGGATCTGGAACCTACACGCTGACGCGCACGACTTCGACGC
TCACACGAATGACTTACAAGAAGTCAGTCGCAAAATTTTCTCAGCACACTTTGGACATCTC
GCCGTCATCTTTATATGGATGTCGGGTTTCTTCTTCCATAGTGCAAAGTTTTCAAATTACA
CATGTTGGCTAACCGACCCCACTCACATCAAACCCAGCGCTCTACAAGTCTGGGATGTCTT
TGGACAAGAACATTGAATGGAGACATGGGTGGTGGCTTTATGGGACAACAAATCAGTTCTG
GTTTGTTCAACATGTACCGTGCTTGGGGTATCACTGACGAGACACAGCTTCAATCTCTCGC
CATCGGTGCTCTTGTTATGGCAGGTTGATGCTCACGCTGGTGTGTTCCATA
>GOS_JCVI_READ_1103242427903
GTAAGTGGAGTCTCCGCCACGTTTCTGACACTCAGTATTACGTGGCTGGCTACAAAGGTAC
CAGTGCTTATGACGCCGGACTGTTCTATTGCCCCTACGTTCCTCTCCAGATGGTGAGAAGC
GTTACGGCTGAGACCTTCCAGCCTAACATTGGCTTCAAGACTCGTTACGGTATCGTAGCTA
ACCCATTCGCCGAAGGCGCTAAGGGTGATGCTGGCAACGTCGGCCTCGGCCGTCTGGTTGA
CAACACCAACCGTTACTACAGACGTGTAACGATCGCCAACCTGATGTGATCACTGATTACA
AGGCATAAAAAAGGGACCCCTTAATGGGGTCCTTTTTATTGTCTAATTATCCAAATTTACC
TGAAGTAAAAGCTATAAGGAACGCCGCGTAAGTTAGAATGTACCCAACGGTGAAGTGTCCC
AATCCTACGACACGTGCCTGAACAATTGATAGAGCCACTGGCTTATCCTTGAAGACTGCAA
GGTTGGCTAATGGAGTTCTTTGATGTGCCCAGACGATTGTCTCAATCAACTCCTGCCAGTA
TCCTCTCCATGAGATAAAGAACATGAATCCTGTTGCCCAGACGAGGTGTCCAAAGAGGAAC
ATCCATGACCAGACTGCAAGGTTGTTACTACCGAATGGATTGTATCCATTAATAAGTTGAG
ATGAGTTCAGCCATAGATAGTCACGGAACCATCCCATCACGTAGGTTGATGACTCATTGAA
CTGAGCCACGTTACCACTCCAGATGGCTAGTGGTTCCAATGCCAATAGAATGTCACCCACC
CGATGTGTTTAGAGCCCAAAAGACTGCAGTAGAATGAGTCCCAGCGGAGATGTCACAGTGC
ACTCGACCTGTCATCACAGGAAAGATGACAAGTCTTCTTATCTGCATCATGTGACTCTAGC
ATCAAGCACTTTCACAGATGATGTGTGTGTGGAGTCAGAC
>GOS_JCVI_READ_1101740186068
CAACTGCTTTAGCTTTGGGATCCCACGACCACTCTGGTCCTCGTGAAGGGTGCTCTGGACG
CTCGTGGGTCCAAGCTTATGCCTGACAAGAAAGACTTCGGTTACAGCTTCCCCTGTGACGG
TCCTGGAAGGGGAGGCACTTGCGATATTTCAGCTTGGGACGCCTTCTACCTTGCTGTCTTC
TGGGCACTGAATACTATCGGGTGGGTTACCTTCTACTGGCACTGGAAACACTTGGCTATCT
GGTCAGGTAACGTGGCACAGTTCAACGAGTCGTCTACCTACCTGATGGGTTGGTTCCGTGA
CTACCTGTGGCTCAATAGCTCACAGCTTATCAACGGTTACAACCCGTTCACCAGTAACAAC
CTGGCAGTGTGGGCGTGGATGTTCCTCTTCGGTCACCTGGTGTGGGCGACAGGCTTTATGT
TCCTTATCTCCTGGCGTGGTTACTGGCAGGAACTGATCGAGACTATCGTGTGGGCTCACCA
GCGTACACCACTGGCTCGTATGGCGGTCTTCAAGGACAAGCCTGTGGCCCTGTCTATCGTG
CAGGCAAGGGTGGTTGGACTCGGACACTTCACAGTGGGTTATGTCCTGACCTACGCTGCCT
TCCTTATCGCCTCTACTTCTAGTAAGTTCGGATAGTTATAAACCCTTAAACTCATCGCTGA
GGTTCTCAGCCATGTCGAACGCTTCCTTTGCTGATTGAAACATGAAGTGTACGCTGGCTGG
GTTCCTCGTAAATAATTCTTCCCCTAGGATAAAACCTAGGGTTTCGTCTTCTGGACCACAC
TCATTCAATAGGCCTACCGGCTCAAGAAAATAGAGGCCAGCGTGTGCCACTGTCCTCCATC
CAATATCTACATATCCAAGGTCTCGAAGTGCACATTCTAATTTAATAGAATCACACGCCTC
CCTCAG
>GOS_JCVI_READ_1101751478205
ATGCTTACTGCTAGTGAGCGTTCGTGGCTTTTCCTACACATTGTTATGTTGGACGAATTTG
CGTTCGTCCCCACAAACGTCGCCGACGAGTTCTTTAGCTCTGTATATCCTACTATCTCTTC
TGGTAAGTCCACCAAGGTAATCATCGTCTCCACCCCCAACGGGATGAACCACTTCTATAAG
TTGTGGAATGATGCCGAGAATGGGAGGAACAGTTACCGACATACAGAAGCACACTGGTCTG
AGGTACCAGGAAGAGACGAAGCCTGGAAACAGGAGACTATCGCCAACACCTCAGAGCAACA
GTTCCAACAGGAGTTTGAGTGTGACTTCATTGGGTCAGCTGGCACCCTGATATCTGGTGCA
AAACTAAAGTCTTTGACGTATAACGAACCCCTCACATCCTCAGCAGGACTCGATATTTATG
AGGAACCCATACAGGGACACGAGTATTTGATGACTGTTGATGTATCCCGTGGTATGAAGCT
AGACTACTCTGCATTCATCCTAGTGGACATTACCTCATATCCACACAGGTTGGTTGGTAAG
TATCGCAGTAATACAGTTAAACCTATGCTGTACCCTGATATCATTGTACAGGTGGCAAAGA
AATATAACAAGGCTTGGATTCTAGCGGAGGTTAATGATATCGGAGACCAGGTTGCCTCTAT
CATATACTATGATATGGAGTATGAGAACCTGCTTATGACAGCCATGCGAGGCAGAGCAGGT
CAAGTGCTAGGGCACGGGTTCTCTGGTGGTAAGACCCAGCTTGGTCTTAAGATGGCGAAAG
CCCCTAAGAAAGTTGGCTGTTCTAACCTCAAACAGATGGTGGAGTCTGATAAGATTATCTT
CAATGACTTCACTATCATCAACGAGCTTACCACTTTTGTGGAGAGAGGGACTCGTTTTCTG
CTGA
>GOS_JCVI_READ_1103769911166
GTAAGCTGAGGCTGGGTCTGCATGCATTTGGTCTGTATATCCACAACGACACCATGCGTGC
GTTGGGTAGACCACAGGATATGTTCAGCGACACAGCTATTCAAATCCGACCTATCTTCGCT
CAGTGGCTACAAGGCATTCACTCTGCACCACCGAATGCCGTGGGTGCTGCTAGCGAAATCT
TCAATGGCTCACTGGTAGAGGTGGGTGGTAAGGTAGCCATGGCTCCCATGCCTCTAGGCAC
GGCAGACTTCATGGTCCACCACATTCACGCCTTCACCATTCACGTCACAGCTCTCATCCTC
CTGAAGGGTGTGCTGTATGCTCGTAACTCACGACTGATTCCCGACAAGGCAAACCTGGGCT
TCAGGTTCCCCTGTGATGGTCCTGGTCGTGGTGGTACGTGTCAGACGTCCGCCTGGGACCA
CGTGTTCCTGGGTCTCTTCTGGATGTACAACTCACTGTCCGTTGTAATCTTCCACTTCAGT
TGGAAGATGCAGTCAGATGTGTGGGGTACAGTTCGAGACAATGGGACAATTCAGTATCTCA
CCAATGGTAACTTTGCACAGTCCTCGATTACCATCAATGGTTGGCTACGTGACTTCCTATG
GGCACAGTCTGTACAAGTCATTAACAGCTATGGAACACCGACTGCTGGCTATGGTATAATG
TTCCTGGCTGGTCACTTCATCTTCGCCTTCTCTCTCATGTTCCTGTTCTCAGGACGTGGAT
ACTGGCAGGAGTTGATTGAGTCAATCGTCTGGGCACACAACAAGCTCAAGATCGCAGTCAA
AATCCAACCACGCGCTCTGTCTATCACTCAGGGTCGTGCCGTTGGTGTCGCACATTATCTA
CTCGGAGGCATCGTGACCACCTGGGCATTCTTCCACGCACACATACTGGTGGTGGGATCAT
GACAAGTACATTTCCTAAGTTCAACAAGGGGTTGCAACAGGACCCCACCACACGCCGTATC
TGGTACGTATCGCTACCGCTCATGACTTTGAAGCCATGACGTATGACTGAGGAGCGTCTGT
ATCAGAAGCTCTTCGCTACCACTCGGTCACTCGCGTCATCGCACTGTGGACAGCAGCACTG
CTCACATGCATGGCAGGTACTTCGAGAAGTGATTCAAGACAC
>GOS_JCVI_READ_1103769879509
GAAGCTCTGAGCCAGGCTTGTCCTTGACACAGCCATCCTTGCGAGTGGTGTGCGTTGATGT
GCCCACACAATCGTCTCAATCAACTCTTGCCAGTAACCACGCCAGGAGATCAGGAACATGA
AGCCAGTTGCCCAGACCAGGTGGCCGAAAAGGAACATCCAGGCCCAGACAGCGAGGTTGTT
GCTCGTGAACGGGTTGTAGCCGTTGATGAGCTGCGAGCTGTTGAGCCAGAGGTAGTCGCGG
AACCAACCCATCAGGTAGGTCGATGACTCGTTGAACTGAGCAACGTTACCAGACCAGATAG
CGAGGTGCTTCCAGTGCCAGTAGAACGTGACCCATCCAATCGTGTTGAGTGCCCAGAAGAC
AGCCAGATAGAAGGAGTCCCATGCAGAGATGTCGCATGTGCCTCCACGACCAGGGCCATCA
CAGGGGAAGCTGTAGCCGAAGTCCTTCTTGTCGGGCATCAGCTTGGAGCCACGAGCATCCA
GAGCACCCTTGACCAGCACCAACGTGGTGGTGTGCAGCCCCAGAGCGATGGCATGGTGGAC
CAGGAAGTCACCAGGGCCAATCGACAGGAACACGTCCGTCTTGCCGCTGTTGACGGCACCC
AGCCAGTTCTCCATGTAAGGAGCATCGACTAGGGCTTGGCTGTTGGGATTCGACAGCAATG
CAGACAGACCATACTCGGCCTTGCCCGAGAATGCCTGAATCCACTGAGCGAAGACAGGTTC
AATCAAGATCTGGTTCTCTGGTTGACCAAACGCAACCTGGATGTCGTTCCAGACATACAGA
CTGAGAGTATGGAAGCCAAGGAACAAGGTGATCCAGCTCACGTGGGAGATGATAGCCTCCT
TGTGCTCCAACACACGGGCAAGGACGTTGTCCTTGTTCAGTTCTGGATCGTAGTCACGAAT
CAAGAAGATAGCACCGTGTGCAAATGCACCACACATCAAGAAGATTGCGATGTATTGGTGG
TGTGTGTATAGAGCTGCCTGTGTGGTGTAGTCCTTTGCGATAAAGGCATAGGAGGGCATGG
CGTACATATGCTGAGCCACCAGGCTTGTGACGACACCAAAAGAGGCGAGTGCC
>GOS_JCVI_READ_1103242378349
GCAGGTTGAGACACATGAACTATGGATTGGTGCCTGGTTCATGCTGTTCCTCGCCAGTGTA 
TGTCTGGCAGGTGCATACCTACACCTACAACCAAAGTTTAGGCCCACACTTGCGTGGTTCA
AGGATGCAGAATCAAGACTCAACCATCACCTATCAGTCCTATTTGGATTCAGTTCAATCGC
GTGGGCTGGCCACCTCGTACACGTTGCCATCCCCGAGGCAAGAGGCCAACACGTGGGCTGG
GATAACTTTCTCACCACACTCCCACATCCCGCAGGACTACTACCCTTCTTCACTGGAAAGT
GGGGAGTATACATGCAGAATCCCGACACGATGGATCAAGTATTTGGTACGTCGGACGGTGC
TGGAACTGCCATTCTGACTTTCCTGGGTGGTTTTCACCCACAGACAGAAGCATTATGGTTG
ACTGATATCGCACACCACCACCTGGCAATCGGTTGTATCTTCCTTATTGCTGGTCATATGT
ACCGAACACAGTTCGGAATTGGTCACAATATCAAGGACATCCTGAACGCACACAACCCACC
CAAAGGGCACTCCTGGTAACCTTGGAGCAGGACACAGAGGACTCTATGACACAATCAACGA
CAGCCTCCACTTCCAACTGGGGGCTCGCATTGGCATCACTCCGTGTTGTTACCAGTCTTGT
GGCTCAGCATATGTACGCTATGCCTTCATATGCATTCATCGCTAGGGACTACACTACGACA
GCAGCACTCTACACCCACCACCATATATCGCTATATTCTTGATGTGTGGTGCGTTTGCACA
CGTGCTATCTTCTTTATCATGGACTATGACCCTGAACTCATAAAGATACGTCCTTGCTCGT
GTGTTAGACATAGAGCTATATCTCAACCTGAGTGGATCCACTCTCTGGTGTCATACTTGTC
GCTCTATGTCTGATGACGTCAGATGCGTTGTATCACGACAGT
>GOS_JCVI_READ_1103242697385
TTTGTAGGCTGAGACAGATATCCCATAGCCTGACCTGATAGAATGTATCCTCGAAGTTACA
GTGAGCGTCATATGCCATCAACATAACCAAGTCAATAAGCTTCATCTTCTCTTCTAGCTCG
TCCACGAGGTCTACGTCCACCAAGTTGTAGTCCACGAACTTGGACCAACCCTTGGTGTAGA
AGTCTTTGAAAGTATCAAACTCACTGTGGTCTAGTTTCTTATGACCCAGTTCTATCTGTGC
GATAACGTCCAGACGATATGACTCACGGTTGGTGTAGGTGAACTTCTTGTAGATATCCAGG
TAGTCAATAATAGTGACACCCGCAAGGTCATAGTATTGAACCTTACGACCTTTAATATCTT
CAATGCGTGAGTTGACCAGACCCCAAGGTGATAGCTTCTTCAGGTTGTGTTCTCCCAGTAT
CTTTTGTATTCTGTTGCAAAGGTATGTGATATCAAACCCGTCTACGTTCCAGCCAGTGATA
ACTTCTGGCTCTAAGTCTGTCCACCAGGCAATAAAGTTCAGCAGCAGGTCAGTCTCGTTCT
CACAATACACATACTCCACGTCGTCACGGGTGGGTGTGTAAGGTCGTGACCCAAAGGTGAT
AAGACGCTTTGTCTTAAAGTTCTTCAAGGTGATAAGGAGAACTTCTTCCTCTGCCAGTTCA
TGTTTATGGGAAGCCGTTCTCTGCTGCTGTCTCAATATCTAACGACCACAACTTGATCTTA
TTCACGTCATAGTCTACGGTACCAGGGGTATTCGTCTGACAGATACTGATACAACACACGG
TCAAAGCCATAGACTTCAGTGCCGTCATACCATCATACTGTTGTAGGAAGTCCCTGCACTC
TTTGATAGTGCCAGGTGTACTGGGTGCTACGTTCTTGCTTCCAGTGTTTTCCACTCGGTGT
CCTTTTAGAAGCATGAAACAGATGGGCGGAGGGGACGTTCTTTTGAAGTGTCGGCTGCTCA
TCGTCCAACTCTACAGTATGTTGGTTCGTATAGTCTGGCGGGATGTGGTGAAGGCACT
>GOS_SCF_7180008897441
ACTGGGTGTGTATCTGGTTAGGTCTTCATGCCTTCGGTCTGTATATTCATAATGATACGAT
GAGGGCACTGGGCAGACCTCAGGATATGTTTAGTGATAAGGCTATTCAGATTCAACCTGTC
TTTGCTCAATGGATTCAGAGTATCCATGTGTCACCTCCTAATGGTGTGGGTGTGGCAAGTG
AGATTTTCAATGGCAATCTGGTGGCTGTCGGAGACAAGGTGGCGATGCAGGCAATGCCTCT
AGGCACTGCCGACTTCATGGTTCACCACATCCACGCATTCACCATTCACGTGACAGCTCTC
ATCCTCCTGAAGGGTGTGCTGTATGCCAGAAGCTCGAAGCTTATTCCAGATAAAGGCACAT
TAGGATTCAGGTTCTCTTGTGACGGACCTGGTAGAGGTGGCACCTGTCAGGTGTCAGCATG
GGATCATGTATTCCTCGGACTCTTCTGGATGTATAACTCCCTCTCTATTGTCATCTTCCAC
TTCAGCTGGAAAATGCAATCAGATGTATGGGGAGCAGTCAGAGACAATGGTTCAGTTCAGT
ATCTGACTAATGGCAACTTTGCTCAGTCAGCAATCACAATCAATGGATGGTTGCGAGACTT
CTTATGGGCACAATCTGTACAAGTTATTAACAGCTATGGATCTGCGACGGCAGGTTATGGT
ATAATGTTCTTGGCAGGTCATTTCATCTTTGCCTTCTCTCTCATGTTCCTGTTCTCAGGTC
GTGGGTATTGGCAAGAGTTGATTGAATCAATCGTCTGGGCACATAATAAGCTCAGGATTGC
AGTTAAAATTCAACCTAGAGCTCTCTCTATTATTCAAGGTAGAGCAGTTGGTGTAGCTCAT
TATCTATTAGGAGGTATCGTGACAACCTGGGCATTCTTCCACGCACATATTCTGGTGGTAG
GATCATGACAACAACTTTTCCTAAGTTCAGCAAAGGTCTTCAGCAAGACCCTACCACACGT
CGTATCTGGTATGGCATAGCCACAGCTCATGACTTTGAGAGTCATGACGACATGACAGAAG
AGAAACTGTATCAGAAACTCTTCGCTACTCACTTCGGTCACCTCGCTGTGATTGCATTGTG
GACAGCAGGCAACCTGCTTCATATTGCATGGCAAGGTAACTTCGAGAAGTGGATTCAAGAT
CCACTACATGTCAAACCGATCGCTCACGCGATTGCTGACCCACACTTCGGTGAGGGTGCAA
CCAGAGCATTCACACAAGCAGGTGCTGATGGACCTGTAAACATCGCATTCTCTGGCCTCTA
TCATTGGTTCTATACCATCGGTATGAGAACAAACAATGAACTATGGATAGGTGCATGGTTC
ATGGTTTTCCTAGCTGCTATGTGTTTGGTAGCTGGCTATCTTCACCTACAACCTAGATTCG
CTCCTACATTATCCTGGTTCAAAGATGCAGAAACAAGACTCAACCACCATCTCGCTGTTCT
TTTTGGGTTCAGCAGTATCGCTTGGACTGGGCATTTGGTTCACGTCGCTATTCCTGAGTCA
CGTGGTATACACGTTGGATGGGATAACTTCCTGAGTGTGGCACCACACCCTGCTGGTTTGG
TACCATTCTTTACAGGTAGATGGGGTGTATATGCACAGAATCCTGATACATTAGGTCAGGT
ATTCAACAGTAGTGAAGGAGCAGGTACAGCCATCCTCACATTCTTAGGTGGCTTTCATCCT
CAGACAGAAGCTCTATGGTTGACTGACATCGCTCATCACCATCTCGCTATTGGTTGTATCT
TTGTGATTGCCGGTCATATGTATCGGACACAGTTTGGCATTGGTCACTCTATCAAGGTTAT
TCTCGATGAACATAATCCACCGAGCGGTCGCCTGGGTGCAGGACACCGTGGTCTGTATGAT
ACCATCAACAACAGTCTCCACTTCCAGTTGGGACTCGCCCTCGCCTCTCTTGGCACCGTCA
CAAGCCTGGTGGCTCAGCATATGTACGCTATGCCATCCTACGCTTTCATCGCCAAGGATCA
TACAACCTCAGCTGCCCTCTATACCCACCACCAATATATCGCGATCTTCCTGATGTGTGGT
GCGTTCGCACACGGGGCAATCTTCTTGATTCGTGACTATGATCCAGAAGCTAATAAGGACA
ATGTCCTGGCTCGTGTGTTGGAGCACAAAGAGGCTATCATCTCTCACCTGAGTTGGATCAC
TCTATTCCTTGGGTTCCACACTCTCAGCCTGTATGTCTGGAACGACATTCAGATGGCCTTC
GGTCAACCTGAGAACCGTATCCTCATTGAACCCGTGTTCGCACAATGGATTCAGGCATATT
CAGGCAAGGTAGAGTATGGTTTGTCAGCTCTCCTATCCAACCCCAACAGTTCAGCACTGGT
GGACGCTCCTTATATGGAGAACTGGTTGGGAGCAGTGAACAGTGGCAACACTGACGTCTTC
CTTTCTATTGGGCCTGGTGACTTCCTGGTTCACCACGCTATCGCTCTGGGACTCCACACGA
CCACTCTGGTCCTCGTAAAAGGAGCTCTGGACGCTCGTGGTTCCAAGCTTATGCCCGATAA
GAAAGACTTCGGTTACTCCTTCCCCTGTGATGGACCTGGAAGGGGTGGTACTTGTGACATC
TCGGCATGGGATGCCTTCTATCTCGCCGTCTTCTGGGCTCTCAATACAATAGGATGGGTGA
CATTCTATTGGCATTGGAAACACCTTGAGATCTGGTCTGGTAATGTGGCTCAGTTCAACGA
GTCCTCCACCTATCTGATGGGCTGGTTCCGAGACTATCTGTGGCTGAATAGTTCACAACTT
ATCAACGGATATAACCCATTCACCAGCAACAACCTGGCGGTATGGGCATGGATGTTCCTAT
TCGGTCACCTCGTATGGGCAACCGGATTCATGTTCCTTATCTCCTGGAGAGGATATTGGCA
GGAACTTATTGAGACTATCGTATGGGCACACCAGAGAACACCTCTGGCTCGTATGGCAGTC
TTCAAAGATAAGCCCGTTGCTCTATCCATCGTCCAAGCAAGGGTGGTTGGCCTAGGACATT
TCACTATCGGTTATATTCTCACATATGCCGCTTTCCTTATCGCTTCCACTTCCTCTAAGTT
TGGATAATCTAAATAACTGAGACATAACTTAGTTATTATTATGGATTGGGACGCTTCCCAA
ATGGTAGAGATAAGACTGAAGAGTCCTGACGACTTCTTGAAATGCAGAGAGACCCTGACTC
GTATCGGGGTCGCCTCTCGCACTGAGAAGAAACTATATCAATCTTGCCATATCCTTCATAA
GCAAGGACATTATTATATCGTTCACTTCAAAGAACTATTCTTGTTGGATGGAAAGCACTCT
GACTTCACAGAG
>GOS_SCF_7180009234904
GGAGCACCAAGTTTCATCTTGATGTAATCTTTGAACTCTGCCCTGTTCTGTGGGGAGGCTA
CGGACATGTTTATACGCCTTTATTGTTATTTATCTTCGACAACCTTGAAGGCAGGTGCCTC
AATCCTTATTGTCTGGTGGGGAGCAGTCTCTGCAGCCTTCTTGATTAGTGCCTCCAGGTCA
CCCTTAGACACACCAGCTGCGGAACCCTTGCCCTTAGCTGCTTGGACACCAAAGGTGGCGA
GTGTCCCTGTGAAAACTGACGCGATGAAAGTTGGGTCTAATTTCTGTTCAGGTACACCAAA
AGCAGGAGGAAGTTTGATATAGGCAAGAGTAAGAATAGTACCAGACCAGACCAGAATACCA
AGACGGACAAACGTCCAGAGGATTGCAAGTTGTTCTTCTTTGTCATCGACACTCTCTTTTA
GTTTCTTGAGAACGCCTTTCTTCTCTTCAGGTTTCTTCTCATCCATCTTGTCATTAGCAAA
GGGATTACGCATCACAAGAAGGTCACTATCAGTATTTAGATAAATTGTGTATAATAATAGA
AAGCTTTATGAAGATGAATGAAGAGAAAGTTGTCTGGTGGGTCAAGAGAACGGCAGACCAA
GAGGGACCTCTTTTCGGACAGATCCCTCGCTTTATTCAAAGTACTGGTGGGATGCCTCCTC
TTTGCTTTTGTGGAAGAACGGTATGGGGATAACCTGGAACAGTAAAGAAGAGATGGGTTTC
GAACTCCCCACAGGTGGTGCCGCACTGATGCATGAGGGGGCGAACGTGATGTACTTTGCCC
GCAAAGAGCAGTGCCTGGCACTTAGTCGTCAACTGAAGAAGCTGAAACCTGGCATCAAAGA
GTATAAAGTCTACCGAATTGTAGAGGGTGAGGAGCCCGTGGTTGTCCATTCGTCTGATAAT
AAACCCGAGAAGATGGGTAAGGAACGCCCACAGGTCAACACCAATATGAGAAAGGTTGGTG
ACAATCCTAGCCCTCACACTGTGAAGTTCACGGACAAAAACACCTTTGATTGACAATCGAT
GTGACATATGATATAAATTAAGGTAGATGTCACATTTTTAATGTCACACGCGGTTAAAATT
TATGACTCGTGTATTGGATGTATCCAGTGCGTGAGAGCATGTCCTGTTGACGTCCTAGAGA
TGGTACCTTGGGATGGAAACAAAGCTAAACAAATCGCATCGTCACCTCGCACCGAAGATTG
TGTAGGGTGTAAACGATGTGAGACTGCCTGTCCCACTGACTTCCTGTCCATCCGAGTCTAT
CTTGGAGATGAGACAACGAGGTCAATGGGTCTCGCGTATTGAGGTAACTACTATGACTATG
ACTCCAGAGAAGAAGGAGAGGAGTAGCCAGGTAGAGAAGGTCAACGTACCCGCCACCACTG
AACTGTGGAGGAAGCCCGGTTGGTTCGACAAGTCTCTCAAGAAAGGACCAGAGACCACAAC
CTGGATCTGGAACCTCCACGCTAACGCTCACGATTTCGACGCGCACACTAACGACCTGCAA
GAGGTCTCGCGCAAAATCTTTGCGGCACACTTTGGACACCTAGGAGTTATCTTCCTGTGGA
TGTCAGGATTCTTTTTCCATAGTGCACGCTTCTCAAACTACTCGG
>GOS_SCF_7180009904500
TATCCTGCAAATGACAAAACAATCCAAAACACGTTCGTCAAACGCTGTCTCTCTATCCTTA
CAACTGAGAAAGTATCACTTCACAAGGAAGACGTTGCTAGTGTGCAGTCTCTTGTGCGTCT
TTCTTATCCGAACTGGCGGAAATGTATTTACCAACTCCAACGAGTCTCAGCCAGTGGCTCC
ATTGACAGTGCAATAGTCACACAGATAGAGAACGAGCACGTCAGCACACTGTTCGGACTGC
TGAAGGCAAAGAACTTCACTAAGATGCGTGAGTGGGTATCAGAGAATTTGTCACAGGGTAT
CAGTGACACCGATATCGTGAATATGATCTACACTGAGGCAGCAAAATATATGAAGCCACAG
GCGCTGCCACAGTGTGTGCTGGTGCTTGCTGACTATCAGGCGAAGGCAGCAGTCGTTGCCA
ATCAAGAGGTGAACACCACTGCTATGTGTGTCGAACTTATGATGGGGTGTGAGTTTGTCTA
AGATATCCCCCTTCACCTATGTGCAGTGTATAGAAGCAAAGACTCCGATAGAAGACCTATC
GGGGTTTGTTCCGTATCTTACTATTCACTCACTGTCCAACCACCTCGACACAGTTATGCTG
GCGAACGAGATGAACTGTCGCCCCAACCTGCCACCACGTTGTCAGTACGACTTCCTGTATG
GCACAGTGCGTAAAGGTAAACGGTTTGGCAAGTGGCACAAACCAGACGAACACCCACACCT
GGAAGTGGTGCAGCAATACTTTGGATACTCACGACAGAAGGCACTGGAAGCACTGACTGTC
CTGTCGCAGAGTGATATCAAGAAGATTATCGAGTCGCAGGACAAAGGTGGATAAATTATTT
ACGTTGTGGTTATATCTCTCTGCATTCTTTAACACAGTGGTAGTACCCTGTGTTACAATAC
CAGAGAACTGGCAACACTGTTCCAAAGACCTGGACGTATGGTTGTATCCTGAACTTGTAAG
AGGTTGGGAGATGCTGACAGAAGGTCCTTGCTTATACTGCGACGAAAAGGAGACGCTCAAT
GATTCAGTTCAATGAAGACGAAGTGTGCCAAATGGTGCGCGGACTCACATACTACCGTGAT
CAGGTAACTGGTAGCGAGTATATGTGGGATAAGTACAATGACTTGTTAATCAAGTTACACT
CATACGGTGAAGAGGTTTCACCAACTACACTTCAGTGCGAGGACACAGATGGACAATGAAA
AGGTCGTATGGTGGGTCAAACGAACAGCGGACCAAGAGGGTCCTCTGGTCGGACAAATCCC
TCGCTTTGTTCAAAGTACTGGTGGGATGCCTCCTCTTGCTTTTGTGGAAGAACGGTATGGG
ATAACCTGGAACAGTCAGGAAGAACGTGGGTTTGAACTGCCTACAGGTGGCGCTGCTATGA
TGCACGAGGGTGCCAACTGTATGTACTTCGCACGCAAGGAGCAGTGCCTGGCACTGAGCAG
ACACCTGAAGAAACTGAAACCTGGTGTCAAGGAGTACAAAGTCTATCGCATCGTGGAAGGA
GAGGAACCTGTGTTGGTTCACACC
>TaraOceans_70SUR_SCF_94779
AACCAGTCTTTGCTCAATGGATTCAATCCATCCATGTCTCACCCCCTAATGGAGTGGGTGT
GGCTAGTGAGATCTTCAATGGTAATCTGGTTGCTGTCGGTGATAAGGTGGCGATGCAGGCA
ATGCCTCTGGGCACTGCTGATTTCATGGTTCACCACATCCACGCTTTCACCATCCATGTGA
CAGCTCTCATTCTCCTGAAGGGTGTCCTCTATGCCCGGAGTTCTAAGCTCATCCCTGATAA
GGGCACACTGGGCTTCAGGTTCTCTTGTGATGGACCTGGTCGTGGCGGTACCTGTCAGGTA
TCTGCCTGGGACCACGTCTTCCTGGGACTCTTCTGGATGTATAACTCCCTCTCTATTGTTA
TCTTCCACTTCAGTTGGAAAATGCAATCAGATGTATGGGGAGCAGTCAGAGACAATGGATC
AGTTCAGTATCTGACAAATGGCAACTTTGCCCAGTCTGCAATCACCATCAATGGATGGTTG
CGAGACTTCCTATGGGCACAATCTGTTCAAGTGATTAACAGCTATGGATCTCCCACGGCTG
GATATGGTATAATGTTCTTGGCAGGTCATTTCATCTTTGCCTTCTCTCTCATGTTCCTGTT
CTCGGGTCGTGGGTATTGGCAAGAGTTGATTGAGTCAATCGTCTGGGCACACAATAAGCTC
AGGATTGCAGTCAAAATCCAACCTCGGGCCCTCTCTATCATTCAGGGTCGGGCAGTTGGAG
TCGCACACTATCTATTAGGAGGTATCGTGACAACCTGGGCATTCTTCCACGCACACATTCT
GGTGGTGGGATCATGACAAGTACATTCCCTAAGTTTAGCAAGGGTCTTCAACAAGACCCGA
CCACTCGCCGGATCTGGTACGGTCTGGCGACAGCTCATGACTTCGAGAGTCATGATGATAT
GACAGAGGAGAGACTGTATCAGAAACTCTTCTCTACTCACTTCGGTCACCTCGCTGTGATT
GCATTGTGGACATCAGGCAATCTATTACACATTGCATGGCAAGGTAACTTTGAGAAATGGA
TTCAAGATCCACTCCATGTAAAGCCAATCGCTCACGCGATTGCTGACCCACACTTCGGTGA
GGGTGCAACCAGGGCATTCACACAGGCAGGTGCTGATGGACCTGTCAATATTGCATTCTCT
GGTCTCTATCATTGGTTCTATACCATTGGAATGAGAACTAACAATGAACTATGGATGGGTG
CCTGGTTCATGTTCTTCCTGGCAGCAGTTTGTCTGGCAGCAGGATACTTACACCTACAACC
TAGATTCGCTCCTACACTTTCCTGGTTCAAAGATGCAGAAACAAGACTCAACCACCACCTC
GCTGTTCTTTTTGGGTTCAGCAGTATCGCTTGGACTGGGCATTTGGTTCACGTCGCTATTC
CTGAGTCACGTGGCATACACGTTGGATGGGATAACTTCCTGAGTGTGGCACCACACCCTGC
TGGGTTGGTACCATTCTTTACTGGTAAGTGGGGAGTCTATGCACAGAATCCTGACACATTA
GGTCAGGTGTTTAATAGTTCAGAGGGAGCAGGAACTGCTATCCTCACCTTCTTGGGTGGTT
TCCATCCACAGACAGAGGCATTGTGGTTGACTGACATCGCTCATCACCATCTTGCTATTGG
TTGTATCTTCGTGATTGCCGGTCACATGTACCGGACACAGTTTGGCATCGGTCACTCTATC
AAGGCAATTCTCGATGAACATAATCCACCGAGCGGTCGCCTGGGTGCAGGACACCGTGGAC
TCTATGACACAATCAACAACAGTCTCCACTTCCAGTTGGGACTCGCCCTCGCCTCTCTTGG
CACCGTCACAAGCCTGGTGGCTCAGCATATGTACGCTATGCCCTCCTATGCCTTCATCGCA
AAGGATCATACGACATCAGCCGCCCTCTATACCCACCACCAATACATCGCGATCTTCCTGA
TGTGTGGTGCATTTGCCCATGGGGCAATCTTCTTGATTCGCGACTACGATCCAGAAGCAAA
TAAGGACAATGTCCTGGCTCGTGTATTGGAACACAAAGAGGCAATCATCTCTCACCTGAGT
TGGATCACTCTCTTCCTTGGATTCCACACTCTCAGTCTTTATGTCTGGAATGACATTCAGA
TGGCCTTTGGTCAACCTGAGAATCGGATCCTGATTGAACCTGTATTCGCACAATGGATTCA
GGCATATTCAGGTAAGGTTGAGTATGGATTGTCAGCTCTCCTATCCAATCCAAACAGTTCC
GCTCTGGTGGATGCTCCTTACATGGAGAATTGGTTGGGAGCAGTGAATAGTGGCAACACTG
ATGTCTTCCTATCGATTGGCCCTGGTGACTTCCTGGTTCACCACGCCATCGCTCTGGGACT
CCACACGACCACCCTGGTCCTTGTCAAGGGAGCTCTGGATGCTCGTGGATCCAAGTTGATG
CCCGATAAGAAAGACTTCGGTTACTCCTTCCCCTGTGATGGACCTGGAAGGGGTGGTACCT
GTGACATCTCAGCCTGGGATTCCTTCTATCTCGCCGTCTTCTGGGCATTGAACACGATTGG
ATGGGTGACATTCTATTGGCATTGGAAACATCTAGAGATCTGGTCTGGTAATGTGGCTCAG
TTCAATGAGTCATCCACATATCTGATGGGATGGTTCCGAGACTATCTGTGGCTCAACAGTT
CACAGTTGATCAATGGATACAACCCTTTCACCTCTAATAATCTGGCGGTGTGGTCATGGAT
GTTCCTATTCGGTCACCTAGTATGGGCAACCGGATTCATGTTCCTGATCTCCTGGAGGGGA
TATTGGCAGGAACTCATCGAGACAATCGTATGGGCACATCAGAGAACTCCTCTCGCTCGTA
TGGCAGTCTTCAAGGACAAACCCGTTGCTCTCTCCATCGTCCAGGCACGAGTGGTTGGACT
TGGACATTTCACCGTTGGATACATCCTGACATATGCCGCATTCCTGATTGCATCTACATCT
TCTAAATTTGGATAATCTAAATAGTGAAGAAATACTTAGTATGAACCCGCATGGATTGGGA
TGCATCGCAAATGGTGGAGATACGATTGAAGTCTCCAGATGATTTTCTTAAGTGCAGAGAG
ACCCTGACTCGCATCGGGGTCGCCTCTCGCTCTGAAAAGAAACTCTATCAATCTTGTCATA
TTCTACACAAACAAGGAAAGTATTACATCGTTCACTTCAAAGAATTATTCTTGCTTGATGG
TAAACACTCAGACTTCAGTGAGAATGACATTCAAAGACGCAACCGCATCACTAAACTCCTG
TCTGACTGGGGTTTGGTAGAGGTTGTAAATGAACAGATGATTGAAGAGGCATCTTCAGTCT
CACAGATCAAAATTCTCCCACACAGAGAGAAAAATGAATGGACTTTGGTCCCCAAATATAG
CATTGGATCTAAGAAATGAAAAAGTACAACGACAATCCCGTTGACCAATCAAAAGAATTCA
AAGATAGTGGAATGGTCCTGATCACCGACCCTAAAGCAGACGCTATCTTACAGAAGGCAAA
AGATAAGAAAAAGTAATGGATGATTTAGTGATGGAAATTCCAGGGGCAGCCACTCCGGAAT
TTTGTGAGATGATGATCAAAAAATTTGAGC
>TaraOceans_70SUR_C4564825
GTTCACTCATCACATCTGGATTGGTGGGTTCCTGATTGTGGGAGCAGGGGCACATGCCGCT
ATCGCTCTCATCCGTGATTACAATCCAGCAGAACATGTCGATAATGTTCTGGATCGTGTCC
TCAAGGCTAGAGATGCAATCATCTCACACCTCAACTGGGTGTGTATCTGGTTGGGTCTCCA
TTCCTTCGGTCTGTATATCCACAACGATACTATGAGAGCATTGGGCCGTCCTCAGGACATG
TTCAGTGACAATGCTATCCAGATCAAACCAGTCTTTGCTCAATGGATTCAATCCATCCATG
TCTCACCCCCTAATGGAGTGGGTGTGGCTAGTGAGATCTTCAATGGTAATCTGGTTGCTGT
CGGTGATAAGGTGGCGATGCAGGCAATGCCTCTGGGCACTGCTGATTTCATGGTTCACCAC
ATCCACGCTTTCACCATCCATGTGACAGCTCTCATTCTCCTGAAGGGTGTCCTCTATGCCC
GGAGTTCTAAGCTCATCCCTGATAAGGGCACACTGGGCTTCAGGTTCTCTTGTGATGGACC
TGGTCGTGGCGGTACCTGTCAGGTATCTGCCTGGGACCACGTCTTCCTGGGACTCTTCTGG
ATGTATAACTCCCTCTCTATTGTTATCTTCCACTTCAGTTGGAAAATGCAATCAGATGTAT
GGGGAGCAGTCAGAGACAATGGATCAGTTCAGTATCTGACAAATGGCAACTTTGCCCAGTC
TGCAATCACCATCAATGGATGGTTGCGAGACTTCCTATGGGCACAATCTGTTCAAGTGATT
AACAGCTATGGATCTCCCACGGCTGGATATGGTATAATGTTCTTGGCAGGTCATTTCATCT
TTGCCTTCTCTCTCATGTTCCTGTTCTCAGGTCGTGGGTATTGG
>TaraOceans_52SUR_SCF_322782
AACACGAATATGCGCAAGATTAATGAGAATGTTTCACAACATTCACTAAAGTTTACCAAAA
GAAACACTTTCGATTGATTAGTGCTATAAATTAGGTGGTGTCGTAACATTTAACGTGTCAC
ACGCAGTAAAAATCTATGATACATGCATTGGATGTATTCAATGCGTGAGAGCATGTCCTGT
TGATGTACTAGAAATGGTACCGTGGGACGGCAATAAGGCAAAACAAATCGCATCATCACCT
CGCACAGAAGATTGTGTGGGTTGCAAGCGTTGTGAAACGGCATGTCCAACCGACTTCCTGT
CCATCAGAGTATATCTCGGTGATGAGACAACGAGGTCAATGGGTCTCGCTTACTAGGAGTT
GACATGACATTAACTCCCGATAAGCAAGAGAAGCAGAATCAATTTGTCGAAAAGGTCAATG
TACCTGCCACCACAGAATTGTGGCGGAAGCCAGGTTGGTTCGATAAGTCTCTCAAGAAAGG
TCCAGAAACCACCACGTGGATCTGGAATCTCCATGCTAATGCACACGACTTCGATGCGCAT
ACGAACGACCTACAAGAGGTCTCAAGAAAAATCTTCTCTGCACACTTTGGACACCTGGGAG
TTATCTTCCTGTGGATGTCTGGGTTCTTTTACCACAGTGCGAGATTTAGTAATTACTCAGG
GTGGCTAGCCGATCCCATCCACATCAAACCCAGTGCTCTTCAAGTCTGGGACGTCTTCGGT
CAAGGCACACTCAATGGTGACATGGGTGGTGGCTTCTACGGACAGCAGATTACATCTGGTC
TGTTCCACATGTATCGTGCTTGGGGTATTACCTCAGAGCAACAGTTATTGTCACTCGCAGT
CGGTGCATTAGTAATGTGCGGACTGATGATTAATGCAGGTGTATTTCATTATCACAGAGCA
GCTCCTAAACTGGAGTGGTTTCAGAATGTGGAATCGATGCTCAATCATCATCTAGCAGGTT
TGTTCGGATTAGGTTCTCTATCCTGGACTGGTCACTTGATTCATGTTTCTGTGCCCACCAC
CAAGTTGATGGATGCAATCGATGCTGGTAAGCCTCTGATGTTGCATGGACAGGTAATTGAT
TCTGTTGATGTCATACCTCTTCCTCATACATTCCTTCTACATCCAGAATATATGGCGCAGC
TTTATCCTGGCTTCGGCGAGGGTCTAGGTGCGTTTTTTAGTGGCAACTGGGCAGCATTCTC
>TaraOceans_70SUR_SCF_263469
CCGATCTGATGGAGGAAGGATGTTTATCCTATCCTGACTTACTTTTACCCATTCCAAGACA
TTCAAGGATTGTGGTTAAATACGAAGATGAGAACAAAAAGATTCTCAAACGTAAACTAAAC
GGATTCATTGCTAGAATATTTCAGCATGAATACGATCACATGGAAGGCATTGACTTTACAC
AGAGGCAACTATGATTCAATTTAATGAGGATGAAGTCTGTCGCCTTATCAGAGCAACAGTA
CACTACAGGGACAATGTCACAGGTCATGAGGTAATCTGGGATAGATATAATGACGTGCTCA
AAAAACTTAGATCATATGCTGAAGAGGTGTCACCAAATGATAATGCAGTTGAAGCATGTCC
TAATTTTGAATACCCGGAGTAAACATGAACAATGAGAAAGTCGTCTGGTGGGTCCAGAGAA
CAAACGACCAAGTGGGTCCTCTTCTCGGACAGGTCCCTAAGTTTATTCAAAGTACTGGTGG
GATGCCTCCTCTTGCTTTTGTGGATGAACGGTATGGGGTGACCTGGAACAGTCAGGAGGAG
AGACCCTTTGAACTGCCCACAGGAGGAGCAGGAGTGATGCACGAGGGAGAGAACGTGATGT
ACTTCGCTCGTAAGGAGCAGTGTCTAGCGTTGACAAGACACCTCAAGAAGTTGAAACCCGG
TGTCAAAGAATACAAAGTCTATCGTGTGATTGAGGGTGAGGAACCCACTCTGGTTCATTCA
TCTGACAACAAACCTGAAAAGTTGCAAAAAGATAGAAAGCAGGTAAACACGAATATGCGCA
AAATTAATGAGAATGTTTCACAACATTCACTTAAGTTTACGAAAAGAAACACTTTCGATTG
ATCTATGCTATAAATTAGGTGGTGTCGTAACATTTATCGTGTCACACGCAGTCAAAATCTA
TGACACATGCATCGGATGTATTCAATGCGTCCGTGCATGTCCCGTAGACGTCCTGGAGATG
GTTCCATGGGACGGAAACAAAGCAAAACAAATCGCATCATCACCTCGCACAGAAGATTGTG
TGGGTTGTAAGCGTTGTGAAACGGCATGTCCAACTGACTTCTTGTCCATCAGAGTTTATCT
CGGTGATGAGACAACGAGGTCAATGGGTCTCGCTTACTAGGAGTTGACATGACATTAACTC
CCGATAAGCAAGAGAAGCAGAATCAATTTGTCGAAAAGGTCAATGTACCTGCCACCACAGA
ATTGTGGCGGAAGCCAGGTTGGTTCGATAAGTCTCTCAAGAAAGGTCCAGAAACCACCACG
TGGATCTGGAATCTCCATGCTAATGCACACGACTTCGATGCGCATACCAATGACCTACAAG
AGGTCTCAAGAAAAATCTTCTCTGCACACTTTGGACATCTAGGAGTTATCTTCCTATGGAT
GTCTGGGTTCTTTTACCATAGTGCGAGATTTAGTAATTATTCAGGGTGGCTAGCCGATCCC
ATCCATATCAAACCCAGTGCTCTTCAAGTCTGGGACGTCTTCGGTCAAGGCACACTCAATG
GTGACATGGGTGGTGGCTTTTATGGACAGCAGATTACATCTGGTCTGTTCCACATGTATCG
TGCCTGGGGTATCACCTCAGAGCAACAGTTATTGTCACTAGCGGTTGGCGCTCTGGTCATG
TGTGGCCTGATGGTCAATGCAGGTGTCTTCCATTATCACAGGGCAGCTCCCAAGTTGGAGT
GGTTCCAGAATGTTGAGTCAATGCTCAATCATCACCTGGCTGGTCTCTTTGGCCTTGGATC
CCTATCATGGACTGGTCACTTGATTCACGTCTCTGTGCCCACTACCAAGTTGATGGATGCC
ATCGATGCCGGTAAGCCCCTGATGCTTCATGGACAGGTAATCGACTCAGTTGATGTCATTC
CCCTTCCTCACACATTTCTCCTCCATCCAGAATATATGGCGCAGCTTTATCCTGGCTTCGG
CGAGGGTTTAGGTGCGTTTTTTAGTGGCAACTGGGGCGCTTTCAGTGACTTCCTGACCTTC
AATGGAGGTCTCAATCCTGTCACTGGCAGTCTATGGATGACTGACATCGCTCATCATCACT
TGGCAATCGCAGTCCTGTTCATCATTGCAGGACACATGTATCGGACAAATTGGAACATTGG
GCACTCACTTAAGGAGATCCTAGAAGGACACAAAGGTGACCCCGCGTTGTTCCCTGGAGCA
GGACATGTTGGACTCTTTGAGTTCCTGACAAAATCCTGGCATGCTCAACTTTCCTTGAATC
TGGCGATGATGGGTTCAGTGAGCATCATCGTGGCTCAGCACATGTACGCCATGCCACCTTA
CCCTTACATGGCGATTGATTATCCAACCCAGATTGGATTGTTCACTCATCACATCTGGATT
GGTGGGTTCCTGATTGTGGGAGCAGGGGCACATGCCGCTATCGCTCTCATCCGTGATTACA
ATCCAGCAGAACATGTCGATAATGTTCTGGATCGTGTCCTCAAGGCTAGAGATGCAATCAT
CTCACACCTCAACTGGGTGTGTATCTGGTTGGGTCT
>TaraOceans_70SUR_83823
AACTGGAAGTATTGCACCACTGATTGGGATGTGTGGTTGTATCCTGAACTTGTGAGAGGG
TGGGAAGCAATCACTGGCGACATCTGTCTTTATTGTGACGAAAAGGAAAAACTCAATGAT
CTTTAATCTCGTTGATCCAAAAGAACTGGTAGGAGTTGATGGATGTAGTCACGACTTAGA
TCGTGCTGAGTTGTCATCTCTATTGATTGAGAACATGATGCACTATAAAGGTGTGGGATT
GTCTGCCAATCAGATTGGCATTCAGGAGAGAGCATTTGTGATGATGTCAGACATGGAGAC
ACAACAGACCACTGTCTGTTTCAATCCTCGCATCATCAAATACTACAAAGACACTGACCT
GATGGAGGAAGGATGTTTATCCTATCCCGATTTACTTTTGCCCATTCCAAGACATTCAAG
AATAGTTGTTAAATATGAAGATGAGAACAAGAAAATTCTCAAACGTAAACTAAACGGATT
CATTGCTAGAATATTTCAGCACGAATACGATCACATGGAAGGCATTGACTTTACACAGAG
GCAACTATGATTCAATTTAATGAGGATGAAGTCTGTCGCCTTATCAGAGCAACAGTACAC
TACAGGGACAATGTCACAGGTCATGAGGTAATCTGGGATAGATATAATGACGTGCTCAAA
AAACTTAGATCATATGCTGAAGAGGTGTCACCAAATGATAATGCAGTTGAAGCATGTCCT
AATTTTGAATACCCGGAGTAAACATGAACAATGAGAAAGTCGTCTGGTGGGTCCAGAGAA
CAAACGACCAAGTGGGTCCTCTTCTCGGACAGGTCCCTAAGTTTATTCAAAGTACTGGTG
GGATGCCTCCTCTTGCTTTTGTGGATGAACGGTATGGGGTGACCTGGAACAGTCAGGAGG
AGAGACCCTTTGAACTGCCCACAGGAGGAGCAGGAGTGATGCACGAGGGAGAGAACGTGA
TGTACTTCGCTCGCAAGG
