# Supplementary material for: Closing the gaps on the viral photosystem‐I psaDCAB gene organization
Source: Environ Microbiol. 2015 Oct 14;17(12):5100–8. doi: 10.1111/1462-2920.13036 (PMC5019241; doi:10.1111/1462-2920.13036)
Supplement: Supplementary file 6 — Appendix S2. Protein alignment used to construct the PsaD phylogenetic tree (Fig. 3A). [file EMI-17-5100-s006.aln]

CLUSTAL 2.1 multiple sequence alignment


PCC7502                             MSEEIQEVQETPATFTPGKPSGKTPIWGGSTGGLLS--------------
PCC6312                             ----------MPETLT-----GQPPLYAGSTGGLLT--------------
PCC7942                             ----------MAETLT-----GKTPVFGGSTGGLLK--------------
PCC7335                             ------------MALT-----GSMPKFGGSTGGLLT--------------
WH7803                              ---------MTATALN-----GQLPQFIGSTGGLLN--------------
WH7805                              ---------MTATALN-----GQLPQFIGSTGGLLN--------------
CC9311                              ---------MTASALT-----GQLPQYIGSTGGLLN--------------
CC9605                              ---------MAATALN-----GQLPQHIASTGGLLN--------------
WH8109                              ---MWILSAMAATALN-----GQLPQHIASTGGLLN--------------
CC9902                              ---------MTASALN-----GQLPQHIASTGGLLN--------------
WH8102                              ---------MTASALN-----GQLPQFIGSTGGLLN--------------
MIT9303                             ---------MTATALT-----GQYPKYLGSTGGLLN--------------
MIT9313                             ---------MTATALT-----GQYPKYLGSTGGLLN--------------
MIT9211                             ----------MTEVLK-----GSLPQSIGSTGGLLN--------------
MIT9515                             ----------MTETLV-----GQFPKHIGSTGGLLN--------------
CCMP1986                            ----------MTETLV-----GQFPKHIGSTGGLLN--------------
MIT9301                             ----------MTETLV-----GQFPKHIGSTGGLLN--------------
MIT9215                             ----------MTETLV-----GQFPKHIGSTGGLLN--------------
MIT9312                             ----------MTETLV-----GQFPKHIGSTGGLLN--------------
NATL1A                              ----------MTEVLP-----GTLPKHIGSTGGLLN--------------
NATL2A                              ----------MTEVLP-----GTLPKHIGSTGGLLN--------------
TaraOceans_52DCM_26247_LowGC_P      -------TGGCMTELT-----GKLPKYCRNTGNLIDPRFNINGFNPQRDY
GOS_1095901508263_LowGC_PsaD        -----------MIELT-----GKLPKYCRNTGNLIDPRFNIDGFNEQRDY
scf7180009234904_PsaD               ----------------------RESCLVGQENGRPRGTSFRTDPSLYSKY
TARA_070_SRF_0.22-0.45_scaffol      ------------------------PKFIQSTGGMP---------------
                                                            .    . ..                 

PCC7502                             ------AAYLEEKYLITWNSPKEQVFELPTGGAAIMNQGDNALYLAKKEQ
PCC6312                             ------KAEVEEKYAITWTSPKEQVFEMPTAGAAVMREGENLVYLARKEQ
PCC7942                             ------SAETEEKYAITWTSTKEQVFELPTGGAAVMHEGDNLLYFARKEQ
PCC7335                             ------AAFVEERYAITWTSSKEQVFEMPTGGAATMNEGENLLELARKEQ
WH7803                              ------SAETEEKYAITWTSNSAQAFELPTGGAAMMNAGENIMYFARKEQ
WH7805                              ------SAETEEKYAITWTSNSSQAFELPTGGAAMMNAGENIMYFARKEQ
CC9311                              ------SAETEEKYAITWTSKSEQAFELPTGGAAMMSSGENIMYFARKEQ
CC9605                              ------SAETEEKYAITWTSKTEQAFELPTGGAALMNSGENLMYFARKEQ
WH8109                              ------SAETEEKYAITWTSKTEQAFELPTGGAALMNSGENLMYFARKEQ
CC9902                              ------SAETEEKYAITWSSNSAQAFELPTGGAAMMNSGDNLMYFARKEQ
WH8102                              ------AAETEEKYAITWTSNSAQAFELPTGGAAMMNSGENIMYFARKEQ
MIT9303                             ------SAETEEKYAITWSSSTAQAFELPTGGAAEMNEGENLMYFARKEQ
MIT9313                             ------SAETEEKYAITWSSSTAQVFELPTGGAAEMNEGENLMYFARKEQ
MIT9211                             ------SAETEEKYAITWSSKKSQAFELPTGGAAVMNEGENLMYFARKEQ
MIT9515                             ------SAETEEKYAISWNSSKEQAFELPTGGAAVMHEGDNLMYFARKEQ
CCMP1986                            ------SAETEEKYAISWNSSKEQAFELPTGGAAIMHEGDNLMYFARKEQ
MIT9301                             ------SAETEEKYAIVWKSSKEQAFELPTGGAAIMHEGDNLMYFARKEQ
MIT9215                             ------SAETEEKYAIVWKSSKEQAFELPTGGAAIMHEGDNLMYFARKEQ
MIT9312                             ------SAETEEKYAIVWNSSKEQAFELPTGGAAIMHEGDNLMYFARKEQ
NATL1A                              ------SAETEEKYAITWTSKTSGVFELPTGGAAVMHEGDNLMYFARKEQ
NATL2A                              ------SAETEEKYAITWTSKTSGVFELPTGGAAVMHEGDNLMYFARKEQ
TaraOceans_52DCM_26247_LowGC_P      -----PKRTYAETYAITWTSPKEQGFELPTGGAALMNEGDNIMYFARKEQ
GOS_1095901508263_LowGC_PsaD        -----PKRTYAETYAITWTSKKEMGFELPTGGGAIMHEGENIMYFARKEQ
scf7180009234904_PsaD               WWDASSLLLWKNGMGITWNSKEEMGFELPTGGAALMHEGANVMYFARKEQ
TARA_070_SRF_0.22-0.45_scaffol      -----PLAFVDERYGVTWNSQEERPFELPTGGAGVMHEGENVMYFARKEQ
                                               :   : *.*     **:**.*.. *  * * : :*:***

PCC7502                             ALALG-TQLRKF---KINNYKVWREFPNGDQVYLHPKDGVFPEKVNAGRV
PCC6312                             CLALAAQQLRPR---KINNYQIYRIFPDGESVLLHPKDGVFPEKVNAGRE
PCC7942                             ALALG-TQLRTKFKPKIESYKIYRVFPGGDVEYLHPKDGVFPEKVNEGRS
PCC7335                             CLALG-AQLRTKFKPKITDYKIYRIFPNGETTFIHPADGVFPEKVNEGRG
WH7803                              CLALG-TQLRTKFKPRIEDYKIYRIFPGGDTEYLHPSDGVFPEKVNEGRA
WH7805                              CLALG-TQLRTKFKPRIEDYKIYRIFPGGDTEYLHPSDGVFPEKVNEGRA
CC9311                              CLALG-TQLRTKFKPRIEDFKIYRIFPGGDTEFLHPLDGVFPEKVNEGRP
CC9605                              CLALG-TQLRTKFKPRIEDYKIYRIYPGGDTEFLHPKDGVFSEKVNEGRP
WH8109                              CLALG-TQLRTKFKPRIEDYKIYRIYPGGDTEFLHPKDGVFSEKVNEGRP
CC9902                              CLALG-TQLRTKFKPRIEDFKIYRIYPGGDTEFLHPKDGVFSEKVNEGRP
WH8102                              CLALG-TQLRTKFKPRIEDYKIYRIFPGGDTEFLYPKDGVVSEKVNEGRT
MIT9303                             CLALG-TQLRT-FKPKIEDYKIYRVFPGGDTEFLHPKDGVFPEKVNEGRV
MIT9313                             CLALG-TQLRT-FKPKIEDYKIYRVFPGGDTEFLHPKDGVFPEKVNEGRV
MIT9211                             CLALG-TQLRS-FKPRIEDYKIYRIFPGGDTEFLHPKDGVFPEKVNEGRS
MIT9515                             CLALG-TQLRG-FKPRIEAFKIYRIFPGGDIEFLHPKDGVFPEKVNEGRE
CCMP1986                            CLALG-TQLRG-FKPRIENFKIYRIFPGGDIEFLHPKDGVFSEKVNEGRE
MIT9301                             CLALG-TQLRA-FKPRIEDFKIYRIFPGGDIEFLHPKDGVFPEKVNEGRE
MIT9215                             CLALG-TQLRA-FKPRIEDFKIYRIFPGGDIEFLHPKDGVFSEKVNEGRE
MIT9312                             CLALG-TQLRS-FKPRIEDFKIYRIFPGGDIEFLHPKDGVFPEKVNEGRE
NATL1A                              CFALN-TQLRG-FKPRIETSKIYRIYPGGDRELLFPKDGVFSEKPNEGRL
NATL2A                              CFALN-TQLRG-FKPRIETSKIYRIYPGGDRELLFPKDGVFSEKPNEGRL
TaraOceans_52DCM_26247_LowGC_P      CLALG-TQFKTDLKPKIKDYKIYRIYKNGEVEFLYPKDGVVSERVNEGRE
GOS_1095901508263_LowGC_PsaD        CLALG-TQLKTDLKPKIKDYKIYRIYKNGEIEFLYPKDGVVSERVNEGRE
scf7180009234904_PsaD               CLALS-RQLKK-LKPGIKEYKVYRIVEGEEPVVVHSSDNK-PEKMGKERP
TARA_070_SRF_0.22-0.45_scaffol      CLALT-RHLKK-LKPGVKEYKVYRVIEGEEPTLVHSSDNK-PEKLQKDRK
                                    .:**   :::      :   :::*   . :   :.. *.  .*:    * 

PCC7502                             AVNSVSRKIGDNPNPISVKFTGKATYEV---------------
PCC6312                             AVNSVPRSIGENPSPGQIKFSGKQPYDP---------------
PCC7942                             FAGKVDRRIGQNPNPATIKFTGKQPYTA---------------
PCC7335                             YSGKKDRRIGENPNPATIKFSGQNTFETDMKSTDVKTTGLPRP
WH7803                              MVGHNPRRIGQNTNPANIKFSGRNTFDA---------------
WH7805                              MVGHNPRRIGQNINPANIKFSGRNTFDA---------------
CC9311                              MVGHNPRRIGANTNPANIKFSGRNTYDS---------------
CC9605                              MVGHNPRRIGQNVNPANIKFSGRNTFDA---------------
WH8109                              MVGHNPRRIGQNVNPANIKFSGRNTFDA---------------
CC9902                              MVGHNPRRIGQNVDPSTIKFSGRNTYDA---------------
WH8102                              MVGHNSRRIGQNVNPSSIKFSGRNTYDS---------------
MIT9303                             MVNVNNRRIGENANPAKLKFSGRNTYDA---------------
MIT9313                             TVNLNNRRIGENANPAKLKFSGRNTYDA---------------
MIT9211                             IINHNPRRIGQNPNPASIKFTDKNTFDS---------------
MIT9515                             KVGHNPRRIGENPNPAGLKFTTKKTFE----------------
CCMP1986                            KVGHNPRRIGENPNPAGLKFTTKETFE----------------
MIT9301                             KVGHNPRRIGENPNPAGLKFTTKNTFD----------------
MIT9215                             KVGHNPRRIGENPNPAGLKFTTKNTFD----------------
MIT9312                             KVGHNPRRIGENPNPAGLKFTTKNTFD----------------
NATL1A                              KEGYNNRRIGENPNPASLKFSGKKTYDA---------------
NATL2A                              KEGYNNRRIGENPNPASLKFSGKKTYDA---------------
TaraOceans_52DCM_26247_LowGC_P      KANHNPRRIGQNPNPVELKWSSKQTFD----------------
GOS_1095901508263_LowGC_PsaD        KANHVPRRIGQNPDPVTLKWSSKNTYD----------------
scf7180009234904_PsaD               QVNTNMRKVGDNPSPHTVKFTDKNTFD----------------
TARA_070_SRF_0.22-0.45_scaffol      QVNTNMRKINENVSQHSLKFTKRNTFD----------------
                                      .   * :. * .   :*:: : .:                 
