# Supplementary material for: Closing the gaps on the viral photosystem‐I psaDCAB gene organization
Source: Environ Microbiol. 2015 Oct 14;17(12):5100–8. doi: 10.1111/1462-2920.13036 (PMC5019241; doi:10.1111/1462-2920.13036)
Supplement: Supplementary file 7 — Appendix S3. Protein alignment used to construct the PsaB phylogenetic tree (Fig. 3B). [file EMI-17-5100-s007.aln]

CLUSTAL 2.1 multiple sequence alignment


Prochlorococcus_MIT9515        --MATKFPAFNQGLAQDPTTRRIWYGIATAHDFESHDGMTEEKLYQKLFS
Prochlorococcus_MED4           --MATKFPSFNQGLAQDPTTRRIWYGIATAHDFESHDGMTEEKLYQKLFS
Prochlorococcus_MIT9301        --MATKFPSFNQGLAQDPTTRRIWYGIATAHDFESHDGMTEEKLYQKLFS
Prochlorococcus_MIT9312        --MATKFPSFNQGLAQDPTTRRIWYGIATAHDFESHDGMTEEKLYQKLFS
Prochlorococcus_NATL1A         --MATKFPSFSQGLAQDPTTRRIWYGIATAHDFESHDGMTEEQLYQKLFS
Prochlorococcus_NATL2A         --MATKFPSFSQGLAQDPTTRRIWYGIATAHDFESHDGMTEEQLYQKLFS
Prochlorococcus_MIT9211        --MATKFPSFNQGLAQDPTTRRIWYGIATAHDFESHDGMTEEQLYQKLFA
Prochlorococcus_MIT9303        --MATKFPSFSQGLAQDPTTRRIWYGIATAHDFESHDGMTEERLYQKLFS
Prochlorococcus_MIT9313        --MATKFPSFSQGLAQDPTTRRIWYGIATAHDFESHDGMTEERLYQKLFS
Synechococcus_WH8109           --MATKFPSFSQGLAQDPTTRRIWYGIATAHDFESHDGMTEERLYQKLFS
Synechococcus_CC9605           --MATKFPSFSQGLAQDPTTRRIWYGIATAHDFESHDGMTEERLYQKLFS
Synechococcus_WH8102           --MATKFPSFSQGLAQDPTTRRIWYGIATAHDFESHDGMTEERLYQKLFS
Synechococcus_WH7803           --MATKFPSFSQGLAQDPTTRRIWYGIATAHDFESHDGMTEEKLYQKLFS
Synechococcus_WH7805           --MATKFPSFSQGLAQDPTTRRIWYGIATAHDFESHDGMTEEKLYQKLFS
Synechococcus_CC9311           --MATKFPSFSQGLAQDPTTRRIWYGIATAHDFESHDGMTEEKLYQKLFS
Synechococcus_CC9902           --MATKFPSFSQGLAQDPTTRRIWYGIATAHDFESHDGMTEERLYQKLFS
Synechococcus_PCC6312          --MATKFPKFSQDLAQDPTTRRIWYAIATAHDFETHDGMTEENLYQKIFA
Synechococcus_PCC7335          --MATKFPKFSQALAQDPTTRRIWYGIATAHDFETHDGMTEENLYQKIFA
Synechococcus_PCC7502          --MATKFPKYSQDIANDPSTRRIWYAIATANDFESHDGVTEESLYQKIFA
Synechococcus_PCC7942          --MATKFPKFSQDLAQDPTTRRIWYGIATAHDFESHDGMTEENLYQKIFA
Tara_Oceans_70SUR_107815       --MTSTFPKFSKGLQQDPTTRRIWYGLATAHDFESHDDMTEERLYQKLFS
TaraOceans_70SUR_94779         --MTSTFPKFSKGLQQDPTTRRIWYGLATAHDFESHDDMTEERLYQKLFS
GOS_7180008897441              --MTTTFPKFSKGLQQDPTTRRIWYGIATAHDFESHDDMTEEKLYQKLFA
GQ268816_PsaB                  MATQTKFPKFNQDLASDPTTRRLWYGLATAHDFESHDNMNEEKLYQKLFS
PsaB_GOS_scf7180009390851      MATKTKFPKFNQDLASDPTTRRLWYGLATAHDFESHDNMTEEKLYQKLFA
                                   :.** :.: : .**:***:**.:***:***:**.:.** ****:*:

Prochlorococcus_MIT9515        THFGHLAIIALWVAGNLFHIAWQGNFEQFVLDPTHVRPIAHAIWDPHFGS
Prochlorococcus_MED4           THFGHLAIIALWVAGNLFHIAWQGNFEQFVLDPTHVRPIAHAIWDPHFGS
Prochlorococcus_MIT9301        THFGHLAIIALWVAGNLFHIAWQGNFEQFVLDPTHVRPIAHAIWDPHFGS
Prochlorococcus_MIT9312        THFGHLAIIALWVAGNLFHVAWQGNFEQFVLDPTHVRPIAHAIWDPHFGE
Prochlorococcus_NATL1A         THFGHLAIIGLWVAGNLFHIAWQGNFEQWVLDPLHTRPIAHAIWDPHFGQ
Prochlorococcus_NATL2A         THFGHLAIIGLWVAGNLFHIAWQGNFEQWVLDPLHTRPIAHAIWDPHFGQ
Prochlorococcus_MIT9211        THFGHLAIIGLWVAGNLFHIAWQGNYEQWVTDPLHIRPIAHAIWDPHFGQ
Prochlorococcus_MIT9303        THFGHLAVIGLWVAGNLFHIAWQGNFEQWVADPQNVQPIAHAIWDPHFGQ
Prochlorococcus_MIT9313        THFGHLAVIGLWVAGNLFHIAWQGNFEQWVADPQNVQPIAHAIWDPHFGQ
Synechococcus_WH8109           THFGHLAIIGLWVSGNLFHIAWQGNFEQWVADPLHVRPIAHAIWDPHFGQ
Synechococcus_CC9605           THFGHLAIIGLWVSGNLFHIAWQGNFEQWVADPLHVRPIAHAIWDPHFGQ
Synechococcus_WH8102           THFGHLAIIGLWVSGNLFHIAWQGNFEQWVADPLHVRPIAHAIWDPHFGQ
Synechococcus_WH7803           THFGHLAIIGLWVSGNLFHIAWQGNFEQWVADPLHVRPIAHAIWDPHFGQ
Synechococcus_WH7805           THFGHLAIIGLWVSGNLFHIAWQGNFEQWVADPLHVRPIAHAIWDPHFGQ
Synechococcus_CC9311           THFGHLAIIGLWVSGNLFHIAWQGNFEQWVSDPLHVRPIAHAIWDPHFGQ
Synechococcus_CC9902           THFGHLAIIGLWVSGNLFHIAWQGNFEQWVADPLHVRPIAHAIWDPHFGQ
Synechococcus_PCC6312          SHFGHLAIIFLWASGSLFHVAWQGNFEQWIKDPLNVRPIAHAIWDPQFGK
Synechococcus_PCC7335          SHFGHLAIIFLWTSGNLFHVAWQGNFPQWTQDPLNVKPIAHAIWDPHFGQ
Synechococcus_PCC7502          SHFGHLAIIFLWTSGNLFHVAWQGNFEQWIKDPLNISPIAHAIWDPHFGQ
Synechococcus_PCC7942          SHFGHLAIIFLWVSGNLFHVAWQGNFEQWSQDPLHVRPIAHAIWDPHFGQ
Tara_Oceans_70SUR_107815       THFGHLAVIALWTSGNLLHIAWQGNFEKWIQDPLHVKPIAHAIADPHFGE
TaraOceans_70SUR_94779         THFGHLAVIALWTSGNLLHIAWQGNFEKWIQDPLHVKPIAHAIADPHFGE
GOS_7180008897441              THFGHLAVIALWTAGNLLHIAWQGNFEKWIQDPLHVKPIAHAIADPHFGE
GQ268816_PsaB                  THFGHLAIIFLWVAGNLIHVAWQGNFEQFVADPQNVIPIAHRIWDPHFGQ
PsaB_GOS_scf7180009390851      THFGHLAIIFLWVAGNLFHVAWQGNFEQFVADPQHVVPIAHRIIDPHFGQ
                               :******:* **.:*.*:*:*****: ::  ** :  **** * **:**.

Prochlorococcus_MIT9515        GITEAMTQAGADGPVNIAYSGLYHWWYTIGMRTNEQLFQASIFMSILACW
Prochlorococcus_MED4           GITEAMTQAGASGPVNIAYSGLYHWWYTIGMRTNEQLFQASIFMSILACW
Prochlorococcus_MIT9301        GITEAMTQAGASGPVNIAYSGLYHWWYTIGMRTNEQLFQASIFMSILACW
Prochlorococcus_MIT9312        GITEAMTQAGANGPVNIAYSGLYHWWYTIGMRTNEQLFQASIFMSILACW
Prochlorococcus_NATL1A         GLTDALTQAGATSPVNIAYSGLYHWWYTIGMRTNEQLFQGAIFINILVCW
Prochlorococcus_NATL2A         GLTDALTQAGATSPVNIAYSGLYHWWYTIGMRTNEQLFQGAIFINILVCW
Prochlorococcus_MIT9211        GLTDALTQAGATSPVNIAYSGLYHWWYTIGMRTNEQLFQGAIFLNILVCW
Prochlorococcus_MIT9303        GISDALTQAGASRPVNICYSGLYHWWYTIGMRTNTELYQGAIFIDILVAW
Prochlorococcus_MIT9313        GITDALTQAGASRPVNICYSGLYHWWYTIGMRTNTELYQGAIFIDILVAW
Synechococcus_WH8109           GAIDAFTQAGASSPVNIAYSGLYHWFYTIGMKTNAELYQGSIFMMILSAW
Synechococcus_CC9605           GAIDAFTQAGASSPVNIAYSGLYHWFYTIGMKTNAELYQGSIFMMILSAW
Synechococcus_WH8102           GAIDAFTQAGASSPVNIAFSGLYHWWYTIGMRTNAELYQGSIFMMILSAW
Synechococcus_WH7803           GAIDAFTQAGASSPVNIAYSGLYHWFYTIGMTTNAELYQGSIFMMILSAW
Synechococcus_WH7805           GAIDAFTQAGASSPVNIAYSGLYHWFYTIGMTTNAELYQGSIFMMILSAW
Synechococcus_CC9311           GAIDAFTQAGASSPVNIAYSGLYHWFYTIGMTTNAELYQGSIFMMILSAW
Synechococcus_CC9902           GAIDAFTQAGASSPVNIAYSGLYHWFYTIGMTTNAELYQGSIFMMILSAW
Synechococcus_PCC6312          GAVDAFTQAGASNPVDIAYSGVYHWWYTIGMRTNGDLYQGAIFLIVLASL
Synechococcus_PCC7335          PAVDAFSQAGSTSPVNIAYSGVYHWWYTIGMRTNGDLYAGAVGLLIFAAV
Synechococcus_PCC7502          SAVEAFTQGGASGPVNISFSGVYHWWYTIGIRTNAELYAGAIALLIFSSI
Synechococcus_PCC7942          GAIDAFTQAGASSPVNVAYSGVYHWWYTIGMRTNGDLYQGSIFLLILSAL
Tara_Oceans_70SUR_107815       GATRAFTQAGADGPVNIAFSGLYHWFYTIGMRTNNELWMGAWFMFFLAAV
TaraOceans_70SUR_94779         GATRAFTQAGADGPVNIAFSGLYHWFYTIGMRTNNELWMGAWFMFFLAAV
GOS_7180008897441              GATRAFTQAGADGPVNIAFSGLYHWFYTIGMRTNNELWIGAWFMVFLAAM
GQ268816_PsaB                  GATEAYTQAGSTFPVNRLYSGLYHWWYTIGLRTNMQLYTGGGFMILLSMI
PsaB_GOS_scf7180009390851      GATEAYTQAGATFTVNRLYSGIYHWWYTIGMRTNVQLYAGGAFMAFLSLV
                                   * :*.*:  .*:  :**:***:****: ** :*: ..  : .:   

Prochlorococcus_MIT9515        TLFAGWLHLQPKFRPSLAWFKNNESRLNHHLAVLFGFSSIAWTGHLVHVA
Prochlorococcus_MED4           TLFAGWLHLQPKFRPSLAWFKNNESRLNHHLAVLFGFSSIAWTGHLVHVA
Prochlorococcus_MIT9301        TLFAGWLHLQPKFRPSLAWFKNAESRLNHHLAVLFGFSSIAWTGHLVHVA
Prochlorococcus_MIT9312        VLFAGWLHLQPKFRPTLAWFKNAEAQLNHHLSVLFGFSSIAWTGHLVHVA
Prochlorococcus_NATL1A         LLFAGWLHLQPKYRPSLAWFKNAESQLNHHLAVLFGFSSIAWTGHLIHVA
Prochlorococcus_NATL2A         LLFAGWLHLQPKYRPSLAWFKNAESQLNHHLAVLFGFSSIAWTGHLIHVA
Prochlorococcus_MIT9211        LLFAGWLHLQPKFRPSLAWFKNAEAQLNHHLAVLFGFSSIAWTGHLVHVA
Prochlorococcus_MIT9303        LLFGGWLHLQPKFRPSLAWFKNAEAMMNHHLAVLFGFTNIAWTGHLVHVA
Prochlorococcus_MIT9313        LLFGGWLHLQPKFRPSLAWFKNAEAMMNHHLAVLFGFTNIAWTGHLVHVA
Synechococcus_WH8109           ALFAGWLHLQPKFRPSLAWFKNAESRLNHHLAVLFGFSSIAWTGHLVHVA
Synechococcus_CC9605           ALFAGWLHLQPKFRPSLAWFKNAESRLNHHLAVLFGFSSIAWTGHLVHVA
Synechococcus_WH8102           ALFAGWLHLQPKFRPSLAWFKNAESRLNHHLAVLFGFSSIAWTGHLVHVA
Synechococcus_WH7803           ALFAGWLHLQPKFRPSLAWFKNAESRLNHHLAVLFGFSSIAWTGHLVHVA
Synechococcus_WH7805           ALFAGWLHLQPKFRPSLAWFKNAESRLNHHLAVLFGFSSIAWTGHLVHVA
Synechococcus_CC9311           ALFAGWLHLQPKFRPSLAWFKNAESRLNHHLAVLFGFSSIAWTGHLVHVA
Synechococcus_CC9902           ALFAGWLHLQPKFRPSLAWFKNAESRLNHHLAVLFGFSSIAWTGHLVHVA
Synechococcus_PCC6312          ALFAGWLHLQPKFRPSLSWFKNAESRLNHHLAGLFGVSSLAWAGHLIHVA
Synechococcus_PCC7335          MLFAGWLHLQPKFRPSLSWFKNAESRLNHHLAGLFGVSSLAWTGHLVHVA
Synechococcus_PCC7502          LLFAGWLHLQPSFRPSLSWFKNAESRLNHHLAGLFGVSSLAWTGHLVHVA
Synechococcus_PCC7942          FLFAGWLHLQPKFRPSLSWFKNAESRLNHHLAGLFGFSSLAWTGHLVHVA
Tara_Oceans_70SUR_107815       CLAAGYLHLQPRFAPTLSWFKDAETRLNHHLAVLFGFSSIAWTGHLVHVA
TaraOceans_70SUR_94779         CLAAGYLHLQPRFAPTLSWFKDAETRLNHHLAVLFGFSSIAWTGHLVHVA
GOS_7180008897441              CLVAGYLHLQPRFAPTLSWFKDAETRLNHHLAVLFGFSSIAWTGHLVHVA
GQ268816_PsaB                  SILGAQLHLKPKFAPKLAWLKDNENRLTHHLSVLFGFSSIAWAGHLIHVA
PsaB_GOS_scf7180009390851      SLGAANLHLQPKFRPTLAWFKDNENRLNHHLSVLFGFSSIAWAGHLIHVA
                                : .. ***:* : *.*:*:*: *  :.***: ***.:.:**:***:***

Prochlorococcus_MIT9515        IPESRGIHVGWDNWLTVLPHPAGLTPFFTLNWGAYAQNPDSLEQVFGTAE
Prochlorococcus_MED4           IPESRGIHVGWDNWLTVLPHPAGLAPFFTLNWGAYAQNPDTLEQVFGTSE
Prochlorococcus_MIT9301        IPESRGQHVGWDNWLTVLPHPAGLAPFFTLNWGAYAQNPDSLDQVFGTAE
Prochlorococcus_MIT9312        IPESRGQHVGWDNWLTVLPHPAGLAPFFTLNWGAYAQNPDSLDQVFGTAE
Prochlorococcus_NATL1A         IPESRGIHVGWENWLTVMPHPEGLTPFFSGNWGAYAQNPDSIDAVFGTSQ
Prochlorococcus_NATL2A         IPESRGIHVGWENWLTVMPHPEGLTPFFSGNWGAYAQNPDSIDAVFGTSQ
Prochlorococcus_MIT9211        IPESRGQHIGWDNWLTVLPHPEGLAPFFSLNWGAYAQNPDSLDAVFGTSQ
Prochlorococcus_MIT9303        IPESRGQHVGWDNFLTVLPHPEGLTPFFTGNWGAYAQNPDSLNHAFGTSE
Prochlorococcus_MIT9313        IPESRGQHVGWDNFLTVLPHPEGLTPFFTGNWGAYAQNPDSLNHAFGTSE
Synechococcus_WH8109           IPEARGQHVGWDNFLNVLPHPAGLGPFFTGNWGVYAENPDSLNQVFGSSE
Synechococcus_CC9605           IPEARGQHVGWDNFLNVLPHPAGLGPFFTGNWGVYAENPDSLNQVFGSSE
Synechococcus_WH8102           IPEARGQHVGWDNFLNVLPHPAGLGPFFTGNWGVYAENPDSLNQAFGSAD
Synechococcus_WH7803           IPESRGQHVGWDNFLNVMPHPAGLGPFFTGNWGVYAQNPDTMGQVFGSAE
Synechococcus_WH7805           IPESRGQHVGWDNFLNVMPHPAGLGPFFTGNWGVYAQNPDTMGQVFGTSE
Synechococcus_CC9311           IPESRGQHVGWDNFLSVMPHPAGLGPFFTGNWGVYAQNPDTTGQIFGTAE
Synechococcus_CC9902           IPESRGQHVGWDNFLSVMPHPAGLGPFFTGNWGVYAQNPDSMNQVFGSTE
Synechococcus_PCC6312          IPESRGQHVGWDNFLSTLPHPAGLQPFFTGNWGVYAQNPDTAGHLFGTAE
Synechococcus_PCC7335          IPESRGVHVGWDNFLTMKPHPAGLQPFFTGNWGAYAQNPDTAEHVFGTSQ
Synechococcus_PCC7502          IPESRGIHVGWDNFLSVPPHPAGLAPFFTGNWGVYAQNPDTAGHIFNSAQ
Synechococcus_PCC7942          IPEARGQHVGWDNFLSTLPHPAGLAPFFTGNWSVYAENPDTASHAFGTAE
Tara_Oceans_70SUR_107815       IPESRGIHVGWDNFLSVAPHPAGLVPFFTGKWGVYAQNPDTLGQVFNSSE
TaraOceans_70SUR_94779         IPESRGIHVGWDNFLSVAPHPAGLVPFFTGKWGVYAQNPDTLGQVFNSSE
GOS_7180008897441              IPESRGIHVGWDNFLSVAPHPAGLVPFFTGRWGVYAQNPDTLGQVFNSSE
GQ268816_PsaB                  IPASRGITVDWTNYVFMKPHPAGLLPFFTGNWGVYAQNPDGLNQIFNTTE
PsaB_GOS_scf7180009390851      IPISRGIDINWSNYILTPPHPAGLLPFFTGNWAAYAQNPDGLNQVFGTTE
                               ** :**  :.* *::   *** ** ***: .*..**:***     *.:::

Prochlorococcus_MIT9515        GAGTAIFTFLGGLHPQSEALWLTDIAHHHIAIGTVFIIAGHMYRNTFGIG
Prochlorococcus_MED4           GAGTAIFTFLGGLHPQSEALWLTDIAHHHIAIGTVFIIAGHMYRNTFGIG
Prochlorococcus_MIT9301        GAGTAIFTFLGGLHPQSEALWLTDIAHHHIAIGTVFVIAGHMYRNTFGIG
Prochlorococcus_MIT9312        GAGTAIFTFLGGLHPQSEALWLTDIAHHHIAIGCVFVIAGHMYRNTFGIG
Prochlorococcus_NATL1A         GAGTAIFTFLGGLHPQSESLWLTDIAHHHLAIGVVFIIAGHMYRTNFGIG
Prochlorococcus_NATL2A         GAGTAIFTFLGGLHPQSESLWLTDIAHHHLAIGVVFIIAGHMYRTNFGIG
Prochlorococcus_MIT9211        GAGTAIFTFLGGLHPQSESLWLTDIAHHHLAIGVMFIIAGHMYRNTFGIG
Prochlorococcus_MIT9303        GAGTAILTFLGGVHPQSGALWLTDISHHHIAIGVFMIIGGHMYRNSFGIG
Prochlorococcus_MIT9313        GAGTAILTFLGGVHPQSGALWLTDISHHHIAIGVFMIIGGHMYRNSFGIG
Synechococcus_WH8109           GAGTAILTFLGGFHPQTEALWLTDIAHHHLAIGCLFVIAGHMYRTNFGIG
Synechococcus_CC9605           GAGTAILTFLGGFHPQTEALWLTDIAHHHLAIGCIFVIAGHMYRTNFGIG
Synechococcus_WH8102           GAGTAILTFLGGFHPQSEALWLTDIAHHHLAIGCIFVIAGHMYRTNFGIG
Synechococcus_WH7803           GSGTAILTFLGGFHPQTEALWLTDIAHHHLAIGVIFVIAGHMYRTNFGIG
Synechococcus_WH7805           GSGTAILTFLGGFHPQTEALWLTDIAHHHLAIGVIFVIAGHMYRTNFGIG
Synechococcus_CC9311           GSGTAILTFLGGFHPQTEALWLTDIAHHHLAIGVIFVIAGHMYRTNFGIG
Synechococcus_CC9902           GSGTAILTFLGGFHPQTEALWLTDIAHHHLAIGCLFVIAGHMYRTNFGIG
Synechococcus_PCC6312          GSGTAILTFLGGFHPQTESLWLTDMAHHHLAIAVLFIVAGHMYRTNFGIG
Synechococcus_PCC7335          GAGDAILTFLGGFHPQTQSLWLTDMAHHHLAIAVLFIVAGHMYRTNFGIG
Synechococcus_PCC7502          GAGTAILTFLGGFHPQTESLWLTDIAHHHLAIAVIFIIAGHQYRTNFGIG
Synechococcus_PCC7942          GAGTAILTFLGGFHPQTEALWLTDIAHHHLAIAVIFIIAGHMYRTNFGIG
Tara_Oceans_70SUR_107815       GAGTAILTFLGGFHPQTEALWLTDIAHHHLAIGCIFVIAGHMYRTQFGIG
TaraOceans_70SUR_94779         GAGTAILTFLGGFHPQTEALWLTDIAHHHLAIGCIFVIAGHMYRTQFGIG
GOS_7180008897441              GAGTAILTFLGGFHPQTEALWLTDIAHHHLAIGCIFVIAGHMYRTQFGIG
GQ268816_PsaB                  GSGTAILTFLGGFHPQTEALWLTDIAHHHLAIGVIFIIAGHMYRSYWGIG
PsaB_GOS_scf7180009390851      GSGTAILTFMGGFHPQTEALWLTDIAHHHLAIGVIFIIAGHMYRSMWGIG
                               *:* **:**:**.***: :*****::***:**. .:::.** **. :***

Prochlorococcus_MIT9515        HSLKEITEAHNTRHPLDPHK-------GSFGINHDGLYETVTNSLHFQLG
Prochlorococcus_MED4           HSLKEITEAHNTRHPLDPHK-------GSFGINHDGIYETVTNSLHFQLG
Prochlorococcus_MIT9301        HSLKEITEAHNTRHPNDPHK-------GSFGINHDGIYETVNNSLHFQLG
Prochlorococcus_MIT9312        HSLKEITEAHNTRHPNDPHK-------GSFGISHDGIYETVNNSLHFQLG
Prochlorococcus_NATL1A         HSLKEIIEAHNTSHPKDPHR-------GYFGIKHNGLFETVNNSLHFQLG
Prochlorococcus_NATL2A         HSLKEIIEAHNTSHPKDPHR-------GYFGIKHNGLFETVNNSLHFQLG
Prochlorococcus_MIT9211        HTLKEITEAHNTGHPNDPHK-------GHFGINHNGIYETVNNSLHFQLG
Prochlorococcus_MIT9303        HTFKEITDGHNTSHPNDPHKDGFREKIGHYGLSHTGITDTINNSLHFQLG
Prochlorococcus_MIT9313        HTFKEITDGHNTNHPNDPHKDGFREKIGHYGLNHNGITDTINNSLHFQLG
Synechococcus_WH8109           HSIKEILETH--NPPKGTP--------GDLGAGHKGLYDTINNSLHFQLG
Synechococcus_CC9605           HSIKEILETH--NPPKGTP--------GDLGAGHKGLYDTINNSLHFQLG
Synechococcus_WH8102           HSIKEILETH--NPPKGTP--------GDLGAGHKGLYDTINNSLHFQLG
Synechococcus_WH7803           HSIREILEAH--NPPQGTP--------GDLGAGHKGLYDTINNSLHFQLG
Synechococcus_WH7805           HSIREILEAH--NPPQGTP--------GDLGAGHKGLYDTINNSLHFQLG
Synechococcus_CC9311           HSIREILEAH--NPPTGTP--------GDLGAGHKGLYDTINNSLHFQLG
Synechococcus_CC9902           HSIKEILETH--NPPKGTP--------GDLGAGHKGLYDTINNSLHFQLG
Synechococcus_PCC6312          HNIKEMLDSK--AGLLSAKS------EGQFNLPHQGLYDTLNNSLHFQLA
Synechococcus_PCC7335          HSIREILNTH--RPPEGTPL------GGALGAGHKGLYDTLNNSLHFQLA
Synechococcus_PCC7502          SSIKEILNAH--RPPEGTPF------GGALGAGHKGLYDTINNSLHFQLG
Synechococcus_PCC7942          HSIKEILEAH--KPP-----------AGGLGAGHKGLYETLNNSLHFQLA
Tara_Oceans_70SUR_107815       HSIKAILDEH--NPPS-----------GRLGAGHRGLYDTINNSLHFQLG
TaraOceans_70SUR_94779         HSIKAILDEH--NPPS-----------GRLGAGHRGLYDTINNSLHFQLG
GOS_7180008897441              HSIKVILDEH--NPPS-----------GRLGAGHRGLYDTINNSLHFQLG
GQ268816_PsaB                  HSMKEILEAH--TPPR-----------GGLGAGHKGLYETITDSLHLQLG
PsaB_GOS_scf7180009390851      HSMKEILEAH--TPPR-----------GGLGAGHKGLYETVTDSLHLQLG
                                .:: : : :                 *  .  * *: :*:.:***:**.

Prochlorococcus_MIT9515        LALAALGVATSLVAQHMGALPSYAFIARDYTTQSALYTHHQYIAMFLMVG
Prochlorococcus_MED4           LALAALGVATSLVAQHMGALPSYAFIARDYTTQSALYTHHQYIAMFLMVG
Prochlorococcus_MIT9301        LALASLGVATSLVAQHMGALPSYAFIARDYTTQSALYSHHQYIAMFLMVG
Prochlorococcus_MIT9312        LALASLGVATSLVAQHMGALPSYAFIARDYTTQSALYTHHQYIAMFLMVG
Prochlorococcus_NATL1A         LALASLGVACSLVAQHMGALPSYAFIARDYTTQSALYTHHQYIAMFLMVG
Prochlorococcus_NATL2A         LALASLGVACSLVAQHMGALPSYAFIARDYTTQSALYTHHQYIAMFLMVG
Prochlorococcus_MIT9211        LALASLGAACSLVAQHMGALPSYAFIARDYTTQSALYTHHQYIAMFLMVG
Prochlorococcus_MIT9303        LALACLGTAASLVAHHMGALPSYAFIAQDYTTQAALYTHHQYIAIFLMCG
Prochlorococcus_MIT9313        LALACLGTAASLVAHHMGALPSYAFIAQDYTTQAALYTHHQYIAIFLMCG
Synechococcus_WH8109           LALASLGVVTSLVAQHMYSMPSYAFIAKDYTTQAALYTHHQYIAIALMCG
Synechococcus_CC9605           LALASLGVVTSLVAQHMYSMPSYAFIAKDYTTQAALYTHHQYIAIALMCG
Synechococcus_WH8102           LALASLGVVTSLVAQHMYSMPSYAFIAKDYTTQAALYTHHQYIAIALMCG
Synechococcus_WH7803           LALASLGVVTSLVAQHMYAMPSYAFIAKDYTTQAALYTHHQYIAIFLMCG
Synechococcus_WH7805           LALASLGVVTSLVAQHMYAMPSYAFIAKDYTTQAALYTHHQYIAIFLMCG
Synechococcus_CC9311           LALASLGVITSLVAQHMYAMPSYAFIAKDYTTQAALYTHHQYIAIALMCG
Synechococcus_CC9902           LALASLGVVTSLVAQHMYAMPSYAFIAKDYTTSAALYTHHQYIAIALMCG
Synechococcus_PCC6312          LALASLGVITSLVAQHMYSLPPYAFIAQDHTTMAALYTHHQYIAGFIMVG
Synechococcus_PCC7335          LALASLGVITSLVAQHMYALPPYAFIAQDFTTQAALYTHHQYIAGFIMMG
Synechococcus_PCC7502          LALASLGVVTSLVAQHMYSLPSYAFIAKDYTTQAALYTHHQYIAGFLMVG
Synechococcus_PCC7942          LALASLGVVTSLVAQHMYSMPPYAFIAKDYTTMAALYTHHQYIATFIMCG
Tara_Oceans_70SUR_107815       LALASLGTVTSLVAQHMYAMPSYAFIAKDHTTSAALYTHHQYIAIFLMCG
TaraOceans_70SUR_94779         LALASLGTVTSLVAQHMYAMPSYAFIAKDHTTSAALYTHHQYIAIFLMCG
GOS_7180008897441              LALASLGTVTSLVAQHMYAMPSYAFIAKDHTTSAALYTHHQYIAIFLMCG
GQ268816_PsaB                  LALASLGVVTSLVAQHMYSMPSYAFISRAYTTQATLWVHHQYIATALMVG
PsaB_GOS_scf7180009390851      LALASLGVVTSLVAQHMYSMPSYAFISRAYTTQATLWVHHQYIATALMVG
                               ****.**.  ****:** ::*.****:: .** ::*: ******  :* *

Prochlorococcus_MIT9515        AFAHGAIFFVRDYDPELNKDNVLARVLGTKEALISHLSWVTMILGFHTLG
Prochlorococcus_MED4           AFAHGAIFFVRDYDPELNKDNVLARVLGTKEALISHLSWVTMILGFHTLG
Prochlorococcus_MIT9301        AFAHGAIFFVRDYDPELNKDNVLARVLGTKEALISHLSWVTMLLGFHTLG
Prochlorococcus_MIT9312        AFAHGAIFFVRDYDPEVNKDNVLARVLGTKEALISHLSWVTMLLGFHTLG
Prochlorococcus_NATL1A         AFSHGAIFFVRDYDPELNKDNVLARILSTKEALISHLSWVTMLLGFHTLG
Prochlorococcus_NATL2A         AFSHGAIFFVRDYDPELNKDNVLARILSTKEALISHLSWVTMLLGFHTLG
Prochlorococcus_MIT9211        AFSHGAIFFVRDYDPELNKDNVLARVLETKEALISHLSWVTMLLGFHTLG
Prochlorococcus_MIT9303        AFSHGAIFFVRDYDPEANKDNVLARVLETKEALISHLSWVCMLLGFHTLA
Prochlorococcus_MIT9313        AFSHGAIFFVRDYDPEANKDNVLARVLETKEALISHLSWVCMLLGFHTLA
Synechococcus_WH8109           AFAHGAIFFIRDYDPEANKDNVLARMLEHKEAIISHLSWVSLFLGFHTLG
Synechococcus_CC9605           AFAHGAIFFIRDYDPEANKDNVLARMLEHKEAIISHLSWVSLFLGFHTLG
Synechococcus_WH8102           AFAHGAIFFIRDYDPEANKDNVLARMLEHKEAIISHLSWVSLFLGFHTLG
Synechococcus_WH7803           AFAHGAIFFIRDYDPEANKDNVLARMLEHKEAIISHLSWVSLFLGFHTLG
Synechococcus_WH7805           AFAHGAIFFIRDYDPEANKDNVLARMLEHKEAIISHLSWVSLFLGFHTLG
Synechococcus_CC9311           AFAHGAIFFIRDYDPEANKDNVLGRMLEHKEAIISHLSWVSLFLGFHTLG
Synechococcus_CC9902           AFAHGAIFFIRDYDPEANKDNVLARMLEHKEAIISHLSWVSLFLGFHTLG
Synechococcus_PCC6312          AFAHGAIFLVRDYDPVQNKGNVLDRVLQHKEAIISHLSWVSLFLGFHTLG
Synechococcus_PCC7335          AFAHGAIFLIRDYDPAANENNVLARVLDHKEAIISHLSWVSLFLGFHTLG
Synechococcus_PCC7502          AFAHGAIFFIRDYDPEANKDNVLARILDHKEAIISHLSWVSLFLGFHTLG
Synechococcus_PCC7942          AFAHGAIFLIRDYDPEANKNNVLARVLEHKEAIISHLSWVSLFLGFHTLG
Tara_Oceans_70SUR_107815       AFAHGAIFLIRDYDPEANKDNVLARVLEHKEAIISHLSWITLFLGFHTLS
TaraOceans_70SUR_94779         AFAHGAIFLIRDYDPEANKDNVLARVLEHKEAIISHLSWITLFLGFHTLS
GOS_7180008897441              AFAHGAIFLIRDYDPEANKDNVLARVLEHKEAIISHLSWITLFLGFHTLS
GQ268816_PsaB                  AFAHGAIFFVRDYDPTLNKDNVLGRMLEHKEAIISHLSWVSLFLGFHTLG
PsaB_GOS_scf7180009390851      AFAHGAIFFVRDYDPTLNKDNVLGRMLEHKEAIISHLSWVSLFLGFHTLG
                               **:*****::*****  *:.*** *:*  ***:******: ::******.

Prochlorococcus_MIT9515        IYVHNDVVVAFGNPEKQILIEPVFAQFVQAAQGKMMYGFNALLSDPTSAA
Prochlorococcus_MED4           IYVHNDVVVAFGNPEKQILIEPVFAQFVQAAQGKMMYGFNALLSDPTSSA
Prochlorococcus_MIT9301        IYVHNDVVVAFGNPEKQILIEPVFAQFVQAAQGKMMYGFNALLSDPTSSA
Prochlorococcus_MIT9312        IYVHNDVVVAFGNPEKQILIEPVFAQFVQAAQGKMMYGFDALLSDPTSSA
Prochlorococcus_NATL1A         IYVHNDVVVAFGTPEKQILIEPVFAQFAQAASGKMMYGFNALLANASSSA
Prochlorococcus_NATL2A         IYVHNDVVVAFGTPEKQILIEPVFAQFAQAASGKMMYGFNALLANASSSA
Prochlorococcus_MIT9211        LYVHNDVVVAFGNPEKQILIEPVFAQAIQAFSGKVMYGIDALLANANSSA
Prochlorococcus_MIT9303        LYLHNDVVIAFGTPEKQILVEPIFAQFIQAASGKVMYGLDVLLANANSAP
Prochlorococcus_MIT9313        LYLHNDVVIAFGTPEKQILVEPIFAQFIQAASGKVMYGLDVLLANANSAP
Synechococcus_WH8109           LYVHNDVVVAFGTPEKQILVEPVFAQFVQAASGKAMYGMDVLLSNASSSA
Synechococcus_CC9605           LYVHNDVVVAFGTPEKQILVEPVFAQFVQAASGKAMYGMDVLLSNASSSA
Synechococcus_WH8102           LYVHNDVVVSFGTPEKQILVEPVFAQFVQAASGKAMYGMDVLLSNASSSA
Synechococcus_WH7803           LYVHNDVVVAFGTPEKQILVEPVFAQFVQAASGKAIYGFDVLLANTGGVA
Synechococcus_WH7805           LYVHNDVVVAFGTPEKQILVEPVFAQFVQAASGKAIYGFDVLLANSGGVA
Synechococcus_CC9311           LYVHNDVVVAFGTPEKQILVEPVFAQFVQAASGKAIYGFDVLLANAGGAA
Synechococcus_CC9902           LYVHNDVVVAFGTPEKQILVEPVFAQFVQAASGKAIYGFDVLLSNAGGAA
Synechococcus_PCC6312          LYVHNDVVVAFGTPEKQILIEPVFAQFIQAAHGKLLYGFDTLLSNPESIA
Synechococcus_PCC7335          LYVHNDVVVAFGTPEKQILVEPVFAQWVQAASGKALYGFDTLLSNPDSIA
Synechococcus_PCC7502          IYVHNDVMQAFGTPEKQILIEPVFAQWIQAAHGKALYGFDTLLSNSSSIA
Synechococcus_PCC7942          LYVHNDVVVAFGTPEKQILIEPVFAQFVQAASGKALYGFNVLLANADSAA
Tara_Oceans_70SUR_107815       LYVWNDIQMAFGQPENRILIEPVFAQWIQAYSGKVEYGLSALLSNPNSSA
TaraOceans_70SUR_94779         LYVWNDIQMAFGQPENRILIEPVFAQWIQAYSGKVEYGLSALLSNPNSSA
GOS_7180008897441              LYVWNDIQMAFGQPENRILIEPVFAQWIQAYSGKVEYGLSALLSNPNSSA
GQ268816_PsaB                  VYVHNDVVMAFGHPERQILIEPIFAQWIQAASGKMMYGLSFLLSDPNSAA
PsaB_GOS_scf7180009390851      VYVHNDVVMAFGHPERQILIEPIFAQWVQAASGKMMYGLSFLLSDPNSAA
                               :*: **:  :** **.:**:**:***  **  **  **:. **::. . .

Prochlorococcus_MIT9515        SVAANS----LPGNHYWMDLINR-QDALSAFLPIGPADFLVHHAIALGLH
Prochlorococcus_MED4           SLAANS----LPGNHYWMDLINR-QDALSAFLPIGPADFLVHHAIALGLH
Prochlorococcus_MIT9301        SLAANS----LPGNHYWMDLINR-QDALSAFLPIGPADFLVHHAIALGLH
Prochlorococcus_MIT9312        TIAANS----MPGNHYWMDLINR-QDALSSFLPIGPADFLVHHAIALGLH
Prochlorococcus_NATL1A         SIAANS----MPGNHYWMDMINR-PDALTNFLPIGPADFLVHHAIALGLH
Prochlorococcus_NATL2A         SIAANS----MPGNHYWMDMINR-PDALTNFLPIGPADFLVHHAIALGLH
Prochlorococcus_MIT9211        TLAANS----MPGNHYWMDLINR-QDALTNFLPIGPADFLVHHAIALGLH
Prochlorococcus_MIT9303        SLAAAG----MPGDHYWMDLINA-SPEVSNFMPIGPGDFLVHHGIALGLH
Prochlorococcus_MIT9313        SLAAAG----MPGDHYWMDLINA-SPEVSNFMPIGPGDFLVHHGIALGLH
Synechococcus_WH8109           SLASQN----IPGEHYWLDAIN---GNTDVFLPIGPGDFLVHHAIALGLH
Synechococcus_CC9605           SLAAQN----IPGEHYWLDAIN---GNTDVFLPIGPGDFLVHHAIALGLH
Synechococcus_WH8102           SLAAQN----IPGDHYWLDAIN---GNTDVFLPIGPGDFLVHHAIALGLH
Synechococcus_WH7803           ANANAA----YMGG--WMDAINGVRGSNDLFLPIGPGDFLVHHAIALGLH
Synechococcus_WH7805           ANANAA----YMGG--WMDAINGVRGSNDLFLPIGPGDFLVHHAIALGLH
Synechococcus_CC9311           ANANAA----YMGG--WMDAINGVRGSNDLFLPIGPGDFLVHHAIALGLH
Synechococcus_CC9902           ANANAA----YMDG--WMGAIN---GNTDVFLPIGPGDFLVHHAIALGLH
Synechococcus_PCC6312          ATAWPNYGNVWLAG--WLDAINS--GKNSLFLTIGPGDFLVHHAIALGLH
Synechococcus_PCC7335          TTAWPNGGNVWLPG--WLDAINS--GSNSLFLAIGPGDFLVHHAIALGLH
Synechococcus_PCC7502          TTAWPNAGNVWLPG--WLQAINA--GDNSLFLTIGPGDLLVHHAIALGLH
Synechococcus_PCC7942          TAASLG---TYLPN--WLDAINS--GKTALFLPIGPGDFLVHHAIALGLH
Tara_Oceans_70SUR_107815       LVDAPY-----MEN--WLGAVNS--GNTDVFLSIGPGDFLVHHAIALGLH
TaraOceans_70SUR_94779         LVDAPY-----MEN--WLGAVNS--GNTDVFLSIGPGDFLVHHAIALGLH
GOS_7180008897441              LVDAPY-----MEN--WLGAVNS--GNTDVFLSIGPGDFLVHHAIALGLH
GQ268816_PsaB                  SLAADS----MPGDHFWMNAIND--KSNSLFLPIGSADLLVHHAIALGLH
PsaB_GOS_scf7180009390851      SLAAES----MPGDHFWMNAIND--RTNSLFLPIGPADLLVHHAIALGLH
                                               *:  :*        *:.**..*:****.******

Prochlorococcus_MIT9515        TTALILIKGALDARGTKLIPDKKDLGYAFPCDGPGRGGTCDSSSWDAMYL
Prochlorococcus_MED4           TTALILIKGALDARGTKLIPDKKDLGYAFPCDGPGRGGTCDSSSWDAMYL
Prochlorococcus_MIT9301        TTALILIKGALDARGTKLIPDKKDLGYAFPCDGPGRGGTCDSSSWDAMYL
Prochlorococcus_MIT9312        TTALILIKGALDARGTKLIPDKKDLGYAFPCDGPGRGGTCDSSSWDAMYL
Prochlorococcus_NATL1A         TTALILIKGALDARGTKLIPDKKDLGFAFPCDGPGRGGTCDSSSWDATYL
Prochlorococcus_NATL2A         TTALILIKGALDARGTKLIPDKKDLGFAFPCDGPGRGGTCDSSSWDATYL
Prochlorococcus_MIT9211        TTALILIKGALDARGTKLIPDKKDFGYAFPCDGPGRGGTCDSSAWDATYL
Prochlorococcus_MIT9303        TTALILIKGALDARGSKLMPDKKDFGYAFACDGPGRGGTCDISAWDSTYM
Prochlorococcus_MIT9313        TTALILIKGALDARGSKLMPDKKDFGYAFACDGPGRGGTCDISAWDSTYM
Synechococcus_WH8109           TTTLILVKGALDARGSKLMPDKKDFGYSFPCDGPGRGGTCDISAWDAFYL
Synechococcus_CC9605           TTTLILVKGALDARGSKLMPDKKDFGYSFPCDGPGRGGTCDISAWDAFYL
Synechococcus_WH8102           TTTLILVKGALDARGSKLMPDKKDFGYSFPCDGPGRGGTCDISAWDAFYL
Synechococcus_WH7803           TTTLILVKGALDARGSKLMPDKKDFGYSFPCDGPGRGGTCDISAWDAFYL
Synechococcus_WH7805           TTTLILVKGALDARGSKLMPDKKDFGYSFPCDGPGRGGTCDISAWDAFYL
Synechococcus_CC9311           TTTLILVKGALDARGSKLMPDKKDFGYSFPCDGPGRGGTCDISAWDAFYL
Synechococcus_CC9902           TTTLILVKGALDARGSKLMPDKKDFGYSFPCDGPGRGGTCDISAWDAFYL
Synechococcus_PCC6312          TTTLILVKGALDARGSKLMPDKKDFGYAFPCDGPGRGGTCDISAWDSFYL
Synechococcus_PCC7335          TTTLILVKGALDGRGSKLMPDKKDFGYSFPCDGPGRGGTCDISGWDSFYL
Synechococcus_PCC7502          TTTLILVKGALDARGSKLMPDKKDFGYSFPCDGPGRGGTCDISAWDSFYL
Synechococcus_PCC7942          TTTLILVKGALDARGSKLMPDKKDFGYSFPCDGPGRGGTCDISAWDAFYL
Tara_Oceans_70SUR_107815       TTTLVLVKGALDARGSKLMPDKKDFGYSFPCDGPGRGGTCDISAWDSFYL
TaraOceans_70SUR_94779         TTTLVLVKGALDARGSKLMPDKKDFGYSFPCDGPGRGGTCDISAWDSFYL
GOS_7180008897441              TTTLVLVKGALDARGSKLMPDKKDFGYSFPCDGPGRGGTCDISAWDAFYL
GQ268816_PsaB                  TTTLILVKGALDARGSKLIPDKKDLGYSFPCDGPGRGGTCDSSGWDAFYL
PsaB_GOS_scf7180009390851      TTTLILVKGALDARGSKLIPDKKDLGYSFPCDGPGRGGTCDSSGWDAFYL
                               **:*:*:*****.**:**:*****:*::*.*********** *.**: *:

Prochlorococcus_MIT9515        AMFWALNLIAWVTFYWHWKHLAIWQGNVAQFNESGTYLMGWFRDYLWLNS
Prochlorococcus_MED4           AMFWALNLIAWVTFYWHWKHLAIWQGNVAQFNESGTYLMGWFRDYLWLNS
Prochlorococcus_MIT9301        AMFWALNLLAWVTFYWHWKHLAIWQGNVAQFNESGTYLMGWFRDYLWLNS
Prochlorococcus_MIT9312        AMFWALNLIAWVTFYWHWKHLTIWQGNMAQFNESGTYLMGWFRDYLWLNS
Prochlorococcus_NATL1A         AMFWALNTIAWITFYWHWKHLAIWMGNTAQFNESGTYLMGWFRDYLWLNS
Prochlorococcus_NATL2A         AMFWALNTIAWITFYWHWKHLAIWMGNTAQFNESGTYLMGWFRDYLWLNS
Prochlorococcus_MIT9211        AMFWALNTIAWITFYWHWKHLAIWQGNVAQFNESGTYLMGWFRDYLWLNS
Prochlorococcus_MIT9303        AIFWALNTIAWATYYWHWKHLAAWQGNMAQFNESSTHLMGWFRDYLWINS
Prochlorococcus_MIT9313        AIFWALNTIAWATYYWHWKHLAAWQGNMAQFNESSTHLMGWFRDYLWINS
Synechococcus_WH8109           AVFWALNTVGWLTFYWHWKHLAIWSGNVAQFNESSTYLMGWFRDYLWLNS
Synechococcus_CC9605           AVFWALNTVGWLTFYWHWKHLAIWSGNVAQFNESSTYLMGWFRDYLWLNS
Synechococcus_WH8102           AVFWALNTVGWVTFYWHWKHLAIWSGNVAQFNESSTYLMGWFRDYLWLNS
Synechococcus_WH7803           AVFWALNTVGWVTFYWHWKHLAIWQGNVAQFNESSTYLMGWFRDYLWLNS
Synechococcus_WH7805           AVFWALNTVGWVTFYWHWKHLAIWQGNVAQFNESSTYLMGWFRDYLWLNS
Synechococcus_CC9311           AVFWALNTVGWVTFYWHWKHLAIWQGNVAQFNESSTYLMGWFRDYLWLNS
Synechococcus_CC9902           AVFWALNTVGWLTFYWHWKHLAIWSGNVAQFNESSTYLMGWFRDYLWLNS
Synechococcus_PCC6312          SMFWMLNTIGWVTFYWHWKHLGVWEGNVAQFNESSTYLMGWLRDYLWLNS
Synechococcus_PCC7335          AMFWMLNTIGWVTFYWHWKHLAIWSGNVAQFNESSNYLMGWLRDYLWLNS
Synechococcus_PCC7502          AMFWMLNTIGWVTFYWHWKHLAVWQGNTAQFDSSSVTIMGWLRDYLWLNS
Synechococcus_PCC7942          AVFWALNTVGWVTFYWHWKNLTVWQGNVAQFNESSTYLMGWLRDYLWLNS
Tara_Oceans_70SUR_107815       AVFWALNTIGWVTFYWHWKHLEIWSGNVAQFNESSTYLMGWFRDYLWLNS
TaraOceans_70SUR_94779         AVFWALNTIGWVTFYWHWKHLEIWSGNVAQFNESSTYLMGWFRDYLWLNS
GOS_7180008897441              AVFWALNTIGWVTFYWHWKHLEIWSGNVAQFNESSTYLMGWFRDYLWLNS
GQ268816_PsaB                  SVFWAFNTIAWADFYWHWKNLASWQGNQAQFNESGTYLMGWFRDYLWANS
PsaB_GOS_scf7180009390851      SVFWAFNTIAWADFYWHWKNLASWQGNQAQFNESGTYLMGWFRDYLWANS
                               ::** :* :.*  :*****:*  * ** ***:.*.  :***:***** **

Prochlorococcus_MIT9515        AQLINGYNPFGVNSLSVWAWMFLFGHLVWATGFMFLISWRGYWQELIETL
Prochlorococcus_MED4           AQLINGYNPFGVNSLSVWAWMFLFGHLVWATGFMFLISWRGYWQELIETL
Prochlorococcus_MIT9301        AQLINGYNPFGVNSLSPWAWMFLFGHLVWATGFMFLISWRGYWQELIETL
Prochlorococcus_MIT9312        SQLINGYNPFGVNSLSPWAWMFLFGHLVWATGFMFLISWRGYWQELIETL
Prochlorococcus_NATL1A         SQLINGYNPFGVNALSPWAWMFLFGHLIWATGFMFLISWRGYWQELIETL
Prochlorococcus_NATL2A         SQLINGYNPFGVNALSPWAWMFLFGHLIWATGFMFLISWRGYWQELIETL
Prochlorococcus_MIT9211        SQLINGYNPFGVNALSPWAWMFLFGHLIWATGFMFLISWRGYWQELIETL
Prochlorococcus_MIT9303        SQIINGYNPFGINNLSPWAYMFLAGHLVWATGFMFLISWRGYWQELIETL
Prochlorococcus_MIT9313        SQIINGYNPFGINNLSPWAYMFLAGHLVWATGFMFLISWRGYWQELIETL
Synechococcus_WH8109           SQLINGYNPFGSNNLAVWAWMFLFGHLVWATGFMFLISWRGYWQELIETI
Synechococcus_CC9605           SQLINGYNPFGSNNLAVWAWMFLFGHLVWATGFMFLISWRGYWQELIETI
Synechococcus_WH8102           SQLINGYNPFGSNNLAVWAWMFLFGHLVWATGFMFLISWRGYWQELIETI
Synechococcus_WH7803           SQLINGYNPFGSNNLAVWAWMFLFGHLVWATGFMFLISWRGYWQELIETI
Synechococcus_WH7805           SQLINGYNPFGSNNLAVWAWMFLFGHLVWATGFMFLISWRGYWQELIETI
Synechococcus_CC9311           SQLINGYNPFGSNNLAVWSWMFLFGHLVWATGFMFLISWRGYWQELIETI
Synechococcus_CC9902           SQLINGYNPFGSNNLAVWSWMFLFGHLVWATGFMFLISWRGYWQELIETI
Synechococcus_PCC6312          SQLINGYNPYGTNNLSVWAWMFLFGHLVWATGFMFLISWRGYWQELIETL
Synechococcus_PCC7335          SQLINGYNPYGMNNLAVWAWMFLFGHLVWATGFMFLISWRGYWQELIETI
Synechococcus_PCC7502          SQLINGYNPYGMNNIAVWSWIFLFGHLVWATGFMFLISWRGYWQELIETL
Synechococcus_PCC7942          SQLINGYNPFGTNNLSVWSWMFLFGHLIWATGFMFLISWRGYWQELIETI
Tara_Oceans_70SUR_107815       SQLINGYNPFTSNNLAVWSWMFLFGHLVWATGFMFLISWRGYWQELIETI
TaraOceans_70SUR_94779         SQLINGYNPFTSNNLAVWSWMFLFGHLVWATGFMFLISWRGYWQELIETI
GOS_7180008897441              SQLINGYNPFTSNNLAVWAWMFLFGHLVWATGFMFLISWRGYWQELIETI
GQ268816_PsaB                  APVITGYTPFGMNNLSVWAWMFLFGHLVWATGFMFLISWRGYWQELIETL
PsaB_GOS_scf7180009390851      APVITGYTPFGMNNLSVWAWMFLFGHLVWATGFMFLISWRGYWQELIETL
                               : :*.**.*:  * :: *:::** ***:*********************:

Prochlorococcus_MIT9515        VWAHQRTPIANLVGWRDKPVALSIVQARLVGLAHFTIGNILTFGAFVIAS
Prochlorococcus_MED4           VWAHQRTPIANLVGWRDKPVALSIVQARLVGLAHFTIGNILTFGAFVIAS
Prochlorococcus_MIT9301        VWAHQRTPIANLVGWRDKPVALSIVQARLVGLAHFTIGNILTFGAFVIAS
Prochlorococcus_MIT9312        VWAHQRTPIANLVGWRDKPVALSIVQARLVGLAHFTIGNILTFGAFVIAS
Prochlorococcus_NATL1A         VWAHQRTPIANLVGWRDKPVALSIVQARLVGLTHFTVGNFVTFGAFVIAS
Prochlorococcus_NATL2A         VWAHQRTPIANLVGWRDKPVALSIVQARLVGLTHFTVGNFVTFGAFVIAS
Prochlorococcus_MIT9211        VWAHQRTPIANLVGWRDKPVALSIVQARLVGLTHFTVGNFVTFGAFVIAS
Prochlorococcus_MIT9303        VWAHQRSPIANLVGWRDKPVALSIVQARLVGVTHFAVGNIFTFGAFVIAS
Prochlorococcus_MIT9313        VWAHQRSPIANLVGWRDKPVALSIVQARLVGVTHFAVGNIFTFGAFVIAS
Synechococcus_WH8109           VWAHQRSPIANMMGYRDKPVALSIVQARVVGLAHFTVGYVLTYAAFLIAS
Synechococcus_CC9605           VWAHQRSPIANMMGYRDKPVALSIVQARVVGLAHFTVGYVLTYAAFLIAS
Synechococcus_WH8102           VWAHQRSPIANMMGWRDKPVALSIVQARVVGLAHFSVGYVLTYAAFLIAS
Synechococcus_WH7803           VWAHQRTPLANLVGWRDKPVALSIVQARVVGLAHFTIGYILTYAAFLIAS
Synechococcus_WH7805           VWAHQRTPLANLVGWRDKPVALSIVQARVVGLAHFTIGYILTYAAFLIAS
Synechococcus_CC9311           VWAHERSPIANMMGWRDKPVALSIVQARVVGLAHFTVGYVLTYGAFLIAS
Synechococcus_CC9902           VWAHQRSPIANMMGWRDKPVALSIVQARVVGLAHFSVGYVLTYAAFLIAS
Synechococcus_PCC6312          VWAHERTPLANLVRWKDKPVALSIVQARVVGLAHFTVGYIVTYAAFLIAS
Synechococcus_PCC7335          VWAHERTPLANLVRWKDKPVAMSIVQGRLIGLAHFTVGYVLTYAAFLIAS
Synechococcus_PCC7502          VWAHQRTPLAQLVSWKDKPVALSIVQARLVGLAHFTVGYIFTYAAFLIAS
Synechococcus_PCC7942          VWAHQRTPLANIVGWKDKPVALSIVQARVVGLAHFTVGYFLTYAAFLIAS
Tara_Oceans_70SUR_107815       VWAHQRTPLARMAVFKDKPVALSIVQARVVGLGHFTVGYILTYAAFLIAS
TaraOceans_70SUR_94779         VWAHQRTPLARMAVFKDKPVALSIVQARVVGLGHFTVGYILTYAAFLIAS
GOS_7180008897441              VWAHQRTPLARMAVFKDKPVALSIVQARVVGLGHFTIGYILTYAAFLIAS
GQ268816_PsaB                  VWAHQRTPIANIAGWRDKPVALSIVQARLVGLSHFVIGFVLTYAPFLVAT
PsaB_GOS_scf7180009390851      VWAHQRTPIANIAGWNDKPVALSIVQARLVGLSHFVIGFVLTYAPFLIAT
                               ****:*:*:*.:  :.*****:****.*::*: ** :* ..*:..*::*:

Prochlorococcus_MIT9515        TSGKFG
Prochlorococcus_MED4           TSGKFG
Prochlorococcus_MIT9301        TSGKFG
Prochlorococcus_MIT9312        TSGKFG
Prochlorococcus_NATL1A         TSGKFG
Prochlorococcus_NATL2A         TSGKFG
Prochlorococcus_MIT9211        TSGKFG
Prochlorococcus_MIT9303        TASKFG
Prochlorococcus_MIT9313        TASKFG
Synechococcus_WH8109           TSGKFG
Synechococcus_CC9605           TSGKFG
Synechococcus_WH8102           TSGKFG
Synechococcus_WH7803           TSGKFG
Synechococcus_WH7805           TSGKFG
Synechococcus_CC9311           TSGKFG
Synechococcus_CC9902           TSGKFG
Synechococcus_PCC6312          TASKYG
Synechococcus_PCC7335          TSSRFG
Synechococcus_PCC7502          TSTAFG
Synechococcus_PCC7942          TAGKFG
Tara_Oceans_70SUR_107815       TSSKFG
TaraOceans_70SUR_94779         TSSKFG
GOS_7180008897441              TSSKFG
GQ268816_PsaB                  TASRYG
PsaB_GOS_scf7180009390851      TSSRYG
                               *:  :*
