# Supplementary material for: Closing the gaps on the viral photosystem‐I psaDCAB gene organization
Source: Environ Microbiol. 2015 Oct 14;17(12):5100–8. doi: 10.1111/1462-2920.13036 (PMC5019241; doi:10.1111/1462-2920.13036)
Supplement: Supplementary file 8 — Appendix S4. Protein alignment used to construct the DNApol phylogenetic tree (Fig. S1A). [file EMI-17-5100-s008.aln]

CLUSTAL 2.1 multiple sequence alignment


Synechococcus_phage_S-CAM8          -AAEEMLSITIKDMVTKQYYCWATREFEAPEGVETNIFWT-EHEMLNHFL
Synechococcus_phage_S-RIM2_R21      -AAEEMLSITIKDMVTKQYYCWATREFEAPKGVETHIFWT-EHEMLNHFL
Synechococcus_phage_S-SM1           -AAEEMLSITIKDMVTKKYYCWAVREFEPPEGVETNIFWT-EHEMLNHFI
Synechococcus_phage_S-SSM5          -AAEEMLSITVKDMVTKQYYCWAMREFEAPKGVLSKFFWT-ENEMLEDFI
Prochlorococcus_phage_P-SSM3        -AAEEMLSITIKDMVTKKFYVWAVRDFETEH--EHFIFDS-ERDMLKGFL
Synechococcus_phage_S-CBM2          -SAEEILCITIKDFISKEIITWGTRPFDWNAKELTYVFCDDEQEMMRKFI
Prochlorococcus_phage_P-HM1         ---EEMLSITVQDYQTRKLKVFGTRPYKNTRDDVEFILCDGEQHLLRCFL
Prochlorococcus_phage_MED4-213      ---EEMLSITVQDYQTRKLKVFGTRPYKNTRDDVEFILCDGEQHLLRCFL
Prochlorococcus_phage_P-HM2         ---EEMLSITVQDYQTRKLKVFGTRPYKNTRDDVEFILCDGETHLLRCFL
Pelagibacter_phage_HTVC008M         -ADEKMICITIKDQIKKSILVWGLADYTVKQKNVNYIKCKDEKDLLKNFL
JCVI_READ_1103242697385             LAEEEVLLITLKNFKTKRLITFGSRPYTPTRDDVEYVYCENETDLLLNFI
Synechococcus_phage_S-CRM01         VADQEILLISLKNFQTKDVYTFGCGEFITNNSKIHYLKCNNEKHLLHEFL
                                       :::: *::::  .:    :.   :         .    * .::  *:

Synechococcus_phage_S-CAM8          QWWVQNTPDILTGWNVNLYDVPYIARRVSRVLGEKWMKSLSPWNRANERE
Synechococcus_phage_S-RIM2_R21      EWWVQNTPDILTGWNVNLYDVPYIARRVCRVLGEKWMKSLSPWNRANERE
Synechococcus_phage_S-SM1           HWWAQNTPDILTGWNVNLYDVPYIARRVNRVLGEKWMKSLSPWNRANERE
Synechococcus_phage_S-SSM5          TWWANNTPDILTGWNVNLYDVPYIARRVHRILGEKWMKSLSPWNRANERE
Prochlorococcus_phage_P-SSM3        EWWVHNTPDILTGWNVNLYDVPYIARRLNRILGEKWMKSLSPWNRANERE
Synechococcus_phage_S-CBM2          NYWHDNCPNIVTGWNNNLYDIPYICNRCQRILDEKEINRLSPWGWVNARE
Prochlorococcus_phage_P-HM1         DYWIQNFPDILTGWNVDGYDVPYICGRLERLFGEKEMKLMSPWGHVKREE
Prochlorococcus_phage_MED4-213      DYWIQNFPDILTGWNVDGYDIPYICGRLERLFGEKEMKLMSPWGIVKREE
Prochlorococcus_phage_P-HM2         DYWIQNFPDILTGWNVDGYDVPYICGRLERLFGEKEMRLMSPWGHVKREE
Pelagibacter_phage_HTVC008M         GFWKQYTPDILTGWNSKYFDVPYLINRTKKVLGEHSIKRYSPWDIVDEDK
JCVI_READ_1103242697385             AWWTDLEPEVITGWNVDGFDITYLCNRIQKILGEHNLKKLSPWGLVNSRI
Synechococcus_phage_S-CRM01         TWWRKEEPEVITGWNIEGFDIPYLYNRINLILGETDAKSLSPWKFVLEKE
                                     :* .  *:::**** . :*:.*:  *   ::.*   .  ***  .    

Synechococcus_phage_S-CAM8          VYVMGRKNYAYDISGVNILDYLDLYRKFTYSNQESYRLDHIAFVELGQRK
Synechococcus_phage_S-RIM2_R21      VYVQGRKNYAYDISGVNILDYLDLYRKFTYSNQESYRLDHIAFVELGQRK
Synechococcus_phage_S-SM1           VYVQGRKNYAYDISGINILDYLDLYRKFTYSSQESYRLDHIAFVELGQRK
Synechococcus_phage_S-SSM5          VYVQGRKNYAYDISGVNILDYLDLYRKFTYSSQESYRLDHIAFVELGQRK
Prochlorococcus_phage_P-SSM3        IYVQGRKNYAYDVSGINILDYLDLYRKFTYSNQESYRLDHIAFVELGQRK
Synechococcus_phage_S-CBM2          IVIAGRKHVQYEIAGVSILDYMDLYKKFTYTNQESYRLDHIASVELGANK
Prochlorococcus_phage_P-HM1         VEIKGREQIFYRMSGISVIDYLDLYKKFTYTNQESYRLDHIAFVELGQRK
Prochlorococcus_phage_MED4-213      IEIKGREQIFYRMLGINVIDYLDLYKKFTYTNQESYRLDHIAFVELGQRK
Prochlorococcus_phage_P-HM2         IEVKGREQIFYRMSGINVIDYLDLYKKFTYTNQESYRLDHIANVELGQTK
Pelagibacter_phage_HTVC008M         AYHNGRQVTFFRLLGIAQLDYLQLYAKFTIKNQERYTLDHIAFVELGEQK
JCVI_READ_1103242697385             EDIKGRKVQYYDLAGVTIIDYLDIYKKFTYTNRESYRLDVIAQIELGHKK
Synechococcus_phage_S-CRM01         VEVNNRKEQRFDVVGVSVLDYLAAYKKFAFINRASYKLDAIAEIELGEKK
                                        .*:   : : *:  :**:  * **:  .:  * ** ** :***  *

Synechococcus_phage_S-CAM8          LDHSEYENFKDFYTSDWQKFMEYNIQDVELIDRLEDKMKLLELAITMSYD
Synechococcus_phage_S-RIM2_R21      VDHSEYENFKDFYTSDWQKFMEYNIQDVELIDRLEDKMKLLELAITMSYD
Synechococcus_phage_S-SM1           VDHSEYENFKDFYTSDWQKFMEYNIQDVELIDRLEDKMKLLELAITMSYD
Synechococcus_phage_S-SSM5          VDHSEYENFKDFYTSDWQKFMEYNIQDVELIDRLEDKMKLLELAITMSYD
Prochlorococcus_phage_P-SSM3        VDHSEYENFRDFYTKDWQKFMEYNIQDTELIDRLEDKMKLLELAITMSYD
Synechococcus_phage_S-CBM2          LDHSEFDTFKDFYTKNWQKFVEYNIHDVNLVDQLEDKMKLVELAVTMAYD
Prochlorococcus_phage_P-HM1         VDHNEFENFKDFYTKDWQKFIDYNIVDVELVSRLEEKMKLIELAVALAYD
Prochlorococcus_phage_MED4-213      VDHNEFENFRDFYTKDWQKFIDYNIVDVELVSRLEEKMKLIELAVALAYD
Prochlorococcus_phage_P-HM2         VAHDEFDNFKQFYTQDWQKFIDYNIVDVELVSRLEEKMKLIELAVALAYD
Pelagibacter_phage_HTVC008M         -DKNPYDTFKEWYQNDIQSFIDYNIVDVELVDKLEDRLQLIELAITMSYN
JCVI_READ_1103242697385             LDHSEFDTFKDFYTKGWSKFVDYNLVDVDLVDELEEKMKLIDLVMLMAYD
Synechococcus_phage_S-CRM01         LDHSEYDTFQEFYTKNWQKFTEYNIRDVNLVDKLEEKMKLIELIMLISYD
                                      :. ::.*:::* .. ..* :**: *.:*:..**::::*::* : ::*:

Synechococcus_phage_S-CAM8          AKVNFEDVYSQVRMWDTMI
Synechococcus_phage_S-RIM2_R21      AKVNFEDVYSQVRMWDTMI
Synechococcus_phage_S-SM1           AKVNFEDVYSQVRMWDTMI
Synechococcus_phage_S-SSM5          AKVNFEDVYSQVRMWDTMI
Prochlorococcus_phage_P-SSM3        AKVNFEDVYSQVRMWDTMI
Synechococcus_phage_S-CBM2          AKVNFEDVYSQVRMWDTMI
Prochlorococcus_phage_P-HM1         AKVNMQDVYYQVRMWDTLI
Prochlorococcus_phage_MED4-213      AKVNMQDVYYQVRMWDTLI
Prochlorococcus_phage_P-HM2         AKVNMQDVYYQVRMWDTLI
Pelagibacter_phage_HTVC008M         AKANFEDVFSQVRMWDTII
JCVI_READ_1103242697385             AHCNFEDTFYQVRLWDICL
Synechococcus_phage_S-CRM01         SHCNYEDTFRQVRLWDVII
                                    :: * :*.: ***:**  :
