# Supplementary material for: Closing the gaps on the viral photosystem‐I psaDCAB gene organization
Source: Environ Microbiol. 2015 Oct 14;17(12):5100–8. doi: 10.1111/1462-2920.13036 (PMC5019241; doi:10.1111/1462-2920.13036)
Supplement: Supplementary file 9 — Appendix S5. Protein alignment used to construct the gp17 phylogenetic tree (Fig. S1B). [file EMI-17-5100-s009.aln]

CLUSTAL 2.1 multiple sequence alignment


Prochlorococcus_phage_P-SSM4       SASAVRGMSFNIIFLDEFAFVPNHIAEQFFASVYPTISSGKSTKVIIIST
Cyanophage_P-RSM1                  SASAVRGMSFNVIFLDEFAFVPNHIADQFFSSVYPTISSGKSTKVIIIST
Synechococcus_phage_ACG-2014c      SASAVRGMSFNVIFLDEFAFVPNHIADQFFSSVYPTVSSGKSTKVIIIST
Synechococcus_phage_S-CAM8         ---------FNVIFLDEFAFVPNHIADQFFSSVYPTISSGKSTKVIIIST
Synechococcus_phage_S-ShM2         ---------FNVIFLDEFAFVPNHIADEFFSSVYPTISSGKSTKVIIIST
Prochlorococcus_phage_Syn1         SASAVRGMSFNIIFLDEFAFVPNHIADSFFASVYPTITSGKSTKVIIIST
Synechococcus_phage_S-CAM1         SASAVRGMSFNIIFLDEFAFVPNHIAESFFASVYPTITSGKSTKVIIIST
Synechococcus_phage_S-PM2          SASAVRGMSFNIIFLDEFAFVPNHIADSFFASVYPTITSGKSTKVIIIST
Synechococcus_phage_S-SM2          SASAVRGMSFNILFLDEFAFVPNHVADSFFASVYPTITSGKNTKVIIVST
Pelagibacter_phage_HTVC008M        ----------NVIFLDEFAYVPNNIAEQFFSSVYPTISSGKSSKVMIVST
JCVI_READ_1101751478205            TASERSWLFLHIVMLDEFAFVPTNVADEFFSSVYPTISSGKSTKVIIVST
Synechococcus_phage_S-CRM01        ----------NIVMLDEFAFVPTNVADDFFSSVYPTISSGKSTKVIIVST
                                             ::::*****:**.::*:.**:*****::***.:**:*:**

Prochlorococcus_phage_P-SSM4       PHGMNQFYKLWHDAERGANNYVATEVHWSQVPGRDDKWKQQTIENTSEAQ
Cyanophage_P-RSM1                  PHGMNMFYKLWHDAEREQNEYIPTEVHWSQVPGRDEVWKEQTIKNTSEAQ
Synechococcus_phage_ACG-2014c      PHGMNMFYKLWHDSERGANEYIPTEVHWSQVPGRDAKWKEQTIKNTSEAQ
Synechococcus_phage_S-CAM8         PHGMNMFYKLWHDAELSKNEYIPTEVHWSAVPGRDAAWKEQTIKNTSEQQ
Synechococcus_phage_S-ShM2         PHGMNMFYKLWHDSERKKNEYISTEVHWSEVPGRDAKWKAQTIANTSEQQ
Prochlorococcus_phage_Syn1         PQGMNHFYKMWQDAVNGRNDYTYHEVHWSQVPGRDAKWKEETIKNTSQRQ
Synechococcus_phage_S-CAM1         PQGMNHFYKLWTDAQNGRNGYTWHEVHWSQVPGRDENWKAETIKNTSERQ
Synechococcus_phage_S-PM2          PQGMNHFYKMWVDATNGRNGYTFHEVHWSQVPGRDEKWKEETIKNTSERQ
Synechococcus_phage_S-SM2          PHGMNHFYRMWHDAEKRKNEYIPTDVHWSEVPGRDDKWKETTIANTSEQQ
Pelagibacter_phage_HTVC008M        PHGMNMFYKMWNDATHKRNSYVPIEVHWSEVPGRDEKWKDETIKNTSEQQ
JCVI_READ_1101751478205            PNGMNHFYKLWNDAENGRNSYRHTEAHWSEVPGRDEAWKQETIANTSEQQ
Synechococcus_phage_S-CRM01        PCGMNHFYKMWTDATKGRNSYNPIEAHWSEVPGRDEKFKQETIANTSLSQ
                                   * *** **::* *:    * *   :.*** *****  :*  ** ***  *

Prochlorococcus_phage_P-SSM4       FRVEFECEFLGSVDTLITPSKLRIMPYKDPIQENRGLAVYEHVQEN----
Cyanophage_P-RSM1                  FKVEFECEFLGSVDTLISPSKLRTMAYHDPIKENRGLALFETAQEE----
Synechococcus_phage_ACG-2014c      FRVEFECEFLGSVDTLISPSKLRTMAYGDAIAERNGLAMYQKVEED----
Synechococcus_phage_S-CAM8         FKVEFECEFLGSVDTLISPSKLRTMPYIEPITQNKGLAIYKRVEPE----
Synechococcus_phage_S-ShM2         FKVEFECEFLGSVDTLISPSKLRTMVYNDPLVQNKGLSIYEHVQKD----
Prochlorococcus_phage_Syn1         FTQEFECEFLGSVDTLISASKLKALAFDEPITRNKGLDIYEKPKDK----
Synechococcus_phage_S-CAM1         FTQEFECEFLGSVDTLISAAKLRALAFIDPITRSKGLDVYEKPTDK----
Synechococcus_phage_S-PM2          FTQEFECEFLGSVDTLIAASKLKALVFNDPIKRNKGLDIYEEPKEK----
Synechococcus_phage_S-SM2          FKVEFECEFLGSVDTLIAPSKLRTLIYDNPIQRNAGLDVYEPPKDK----
Pelagibacter_phage_HTVC008M        FRTEFECEFLGSVDTLINSSKLRVLSHNPPIQSNAGLDIHEMPQKG----
JCVI_READ_1101751478205            FQQEFECDFIGSAGTLISGAKLKSLTYNEPLTSSAGLDIYEEPIQG----
Synechococcus_phage_S-CRM01        WQQEFETDFIGSVGTLINPAKLKSLVYDEPLLSSGGLDVYEHPIMKDEND
                                   :  *** :*:**..***  :**: : .  .:    ** :.:         

Prochlorococcus_phage_P-SSM4       -----HNYIITVDVSRGVGNDYSAFCVIDTTTVPYKVVARYKNNQIKPLV
Cyanophage_P-RSM1                  -----HDYIVTVDVSRGVGHDYSAFTVFDTTELPYRMVARYKNNEVKPIV
Synechococcus_phage_ACG-2014c      -----HQYVITADVARGVSGDYSAFLVVDTTTIPYQVVAKYRNNDIKPIL
Synechococcus_phage_S-CAM8         -----HNYIITVDVARGTSQDYSAFCVMDTTTVPYELVARYRNNEIKPII
Synechococcus_phage_S-ShM2         -----HNYVITVDVARGVSGDFSAFVVIDTTTIPYKLVAKYKNNTIKPLL
Prochlorococcus_phage_Syn1         -----NEYLLTVDVSRGIGGDYSAFIVYDITTVPYKIVGKYRNNEIKPML
Synechococcus_phage_S-CAM1         -----AEYIITVDVSRGIGGDYSAFIIFDITTVPYKIVGKYRNNEIKPML
Synechococcus_phage_S-PM2          -----SEYLMTVDVSRGIGGDYSAFIIFDITTVPYKVVGKYRNNEIKPML
Synechococcus_phage_S-SM2          -----HDYVMTVDVARGVGEDYSAFVCVDITEFPHRIVAKYRNNDIKPML
Pelagibacter_phage_HTVC008M        -----RRYVVTVDVARGTVNDYSAFIVTDASQIPYKVVAKYKNNEIKPLL
JCVI_READ_1101751478205            -----HEYLMTVDVSRGMKLDYSAFILVDITSYPHRLVGKYRSNTVKPML
Synechococcus_phage_S-CRM01        ENSRDHEYMITVDVSRGMKLDYSAFLVFDITQYPHRLVAKYRNNEIKPML
                                          *::*.**:**   *:***   * :  *:.:*.:*:.* :**::

Prochlorococcus_phage_P-SSM4       FPNLIVDVATNYNGAYVLCEVNDIGGQVADIIQYDLEYENLLMVSMRGRA
Cyanophage_P-RSM1                  LPNIVVDVAKNFNNAYILCEVNDIGGQVADIIQYDLEYENLLMASMRGRA
Synechococcus_phage_ACG-2014c      FPNVIVDVAKNYNQAFVLVEVNDVGGQVADIIQYDLEYENLLMVAMRGRA
Synechococcus_phage_S-CAM8         FPNVIIDVARNYNYAYILCEVNDIGGQVADIIQFDLEYENLLMVAMRGRA
Synechococcus_phage_S-ShM2         FPNIIHDVAKK---------------------------------------
Prochlorococcus_phage_Syn1         FPNVINDVARAYNNAWVLCEVNDVGDQVASILNFDLEYPNVLMCAMRGRA
Synechococcus_phage_S-CAM1         FPNVINDVARAYNNAWVLCEVNDVGDSVASILNYDLEYPNVLMCAMRGRA
Synechococcus_phage_S-PM2          FPNIINDLARSYNNAWVLCEVNDIGDQVASILNYDLEYPNVLMCAMRGRA
Synechococcus_phage_S-SM2          FPNIIYEVAKNYNSAYILCEVNDIGDQVASILQYDLEYQNLLMCSMRGRA
Pelagibacter_phage_HTVC008M        FPQVIHKIAKSYNNAEILVEVNDIGGQVADTLQFDLEYDNLIMVNQRGRS
JCVI_READ_1101751478205            YPDIIVQVAKKYNKAWILAEVNDIGDQVASIIYYDMEYENLLMTAMRGRA
Synechococcus_phage_S-CRM01        FPDVIVPVAKKYNNAWILCEVNDIGDQVASIIFYDMEYPNLLMTSMRGRA
                                    *:::  :*                                         

Prochlorococcus_phage_P-SSM4       GQQLGQGFSGKKTQLGIKMSTAVKQVGCSNLKALIEDDKLIVEDYDTIAE
Cyanophage_P-RSM1                  GQQLGQGFSGKKTQLGIKMSTATKQVGCSNLKALIEEDKLVIPDYDTIAE
Synechococcus_phage_ACG-2014c      GQQLGQGFSGKKTQMGIKMSSAVKQIGCSNLKVLIEDDKLNIPDYDCIAE
Synechococcus_phage_S-CAM8         GQQLGQGFSGKKTQLGVKMSSAVKQVGCSNLKALIEEDKLIIPDYDTIAE
Synechococcus_phage_S-ShM2         --------------------------------------------------
Prochlorococcus_phage_Syn1         GQIVGQGFSGNKTQLGVKMSVTVKKVGCANLKQIIEDDKLIFNDYEIISE
Synechococcus_phage_S-CAM1         GQIVGHGFSGSKTQLGVKMSVTVKKVGCANLKQIIEDDKLTFNDYEIISE
Synechococcus_phage_S-PM2          GQLVGQGFSGSKTQLGVKMSITVKKVGCANLKTIVEEDKLIFNDYDIINE
Synechococcus_phage_S-SM2          GQIVGQGFSGKKTQLGVKMSKTVKKVGSLNLKTLIEEDKLIFNDYEIISE
Pelagibacter_phage_HTVC008M        GQIAGTGFSGKKSQLGLRTTKATKKIGCSNLKAMIELDKYIIQDFDIISE
JCVI_READ_1101751478205            GQVLGHGFSGGKTQLGLKMAKAPKKVGCSNLKQMVESDKIIFNDFTIINE
Synechococcus_phage_S-CRM01        GQVLGHGFSGGKTQLGLKMAKAPKKLGSSNMKQMVESDKVIFKDFQLINE
                                                                                     

Prochlorococcus_phage_P-SSM4       LTTFIQKGQSF--
Cyanophage_P-RSM1                  LTTFIAKGQTF--
Synechococcus_phage_ACG-2014c      LTTFIQKGQSF--
Synechococcus_phage_S-CAM8         LTTFIVKGQSF--
Synechococcus_phage_S-ShM2         -------------
Prochlorococcus_phage_Syn1         LTTFIQKKQSF--
Synechococcus_phage_S-CAM1         LTTFIQKKQSF--
Synechococcus_phage_S-PM2          LTTFIQKKQSF--
Synechococcus_phage_S-SM2          LTTFISKHNSF--
Pelagibacter_phage_HTVC008M        LSTYVLKG-----
JCVI_READ_1101751478205            LTTFVERGTRFLL
Synechococcus_phage_S-CRM01        LTTFIEKRGSF--
                                                
