# Supplementary material for: Closing the gaps on the viral photosystem‐I psaDCAB gene organization
Source: Environ Microbiol. 2015 Oct 14;17(12):5100–8. doi: 10.1111/1462-2920.13036 (PMC5019241; doi:10.1111/1462-2920.13036)
Supplement: Supplementary file 10 — Appendix S6. Protein alignment used to construct the gp23 phylogenetic tree (Fig. S1C). [file EMI-17-5100-s010.aln]

CLUSTAL 2.1 multiple sequence alignment


JCVI_READ_1103242427903           HVSDTQYYVAGYKGTSAYDAGLFYCPYVPLQMVRSVT-------AETFQP
Synechococcus_phage_S-CRM01       NISNTHYYVAGYKGTNAYDAGLFYCPYIPLQMVRSVT-------ADTFQP
Synechococcus_phage_S-SSM7        -----QYYVVGYKGTNPYDAGLFYCPYVPLQMVRAVG-------QDTFQP
Synechococcus_phage_S-SKS1        NASGAQYYVAGYKGSSPYDAGLFYCPYVPLQMVRAVG-------ENTFQP
Synechococcus_phage_S-SM2         -----QYYVVGYKGTSPYDAGLFYCPYVPLQMVRAVG-------ENTFQP
Cyanophage_P-RSM6                 NVSDRHFYVAGYKGSSAYDAGLFYCPYVPLQMVRAVG-------QDTFQP
Prochlorococcus_phage_P-HM2       NVSDNQYYVVGYKGSNAYDAGLFYCPYVPLQMYRAIG-------QDTFQP
Pelagibacter_phage_HTVC008M       -----QYYTVGYKGTSPYDAGMFYCPYVPLQMVRAVG-------EDTFQP
Synechococcus_phage_S-CAM1        NLSDKHYYVIGYKGTSPYDAGLFYCPYVPLQMVRSID-------PDTFQP
Synechococcus_phage_S-PM2         NLSDKHYYVIGYKGTSPYDAGLFYCPYVPLQMVRSIDPEWFAYDPNTFQP
Prochlorococcus_phage_Syn1        NLSDKHYYVVGYKGTSPYDAGLFYCPYVPLQMVRSID-------PNNFQP
Prochlorococcus_phage_P-SSM7      NVADKHFYVAGYKGTSPYDAGLFYCPYVPLQQVRAIN-------PDTFQP
                                       ::*. ****:..****:*****:***  *::         :.***

JCVI_READ_1103242427903           NIGFKTRYGIVANPFAEGAKGDAGNVGLGRLVD---NTNRYYRRV
Synechococcus_phage_S-CRM01       NIGFKTRYGLVANPFAEGRK--EQNQGLGRLSD---NTNRYYRRV
Synechococcus_phage_S-SSM7        KIGFKTRYGIVANPFAEGNV---SNQGLGRLLS---NANRYYRRV
Synechococcus_phage_S-SKS1        KIGFKTRYGLVANPFAEGTT-----EGLGRLQT---NSNTYYRRV
Synechococcus_phage_S-SM2         KIGFKTRYGMVANPFAEGTT-----VGAGRLRV---NSNRYYRRV
Cyanophage_P-RSM6                 KIGFKTRYGMVANPFAEGTD-----QGGGDLDP---NKNRYYRRV
Prochlorococcus_phage_P-HM2       RIGFKTRYGMVLNPFAKGLT---ALSNSDPQHSTNLNANAYYRRV
Pelagibacter_phage_HTVC008M       KIGFKTRYGLVRNPFAESSA---QTSDTGTDQS-----NIYYRMV
Synechococcus_phage_S-CAM1        KIGFKTRYGMVSNPFVTTNGAYNGTPDGESLTAN---ANMYYRRV
Synechococcus_phage_S-PM2         KIGFKTRYGMVSNPFVTTNGLYNGTPDGEALTPN---ANMYYRRV
Prochlorococcus_phage_Syn1        KIGFKTRYGMVSNPFVTTNGLYSGTPDGETLTPS---TNMYYRRV
Prochlorococcus_phage_P-SSM7      KIGFKTRYGMVSNPFS--GGLTQGS--G-ALTAN---ANKYYRRT
                                  .********:* ***                       * *** .
