# Supplementary material for: Closing the gaps on the viral photosystem‐I psaDCAB gene organization
Source: Environ Microbiol. 2015 Oct 14;17(12):5100–8. doi: 10.1111/1462-2920.13036 (PMC5019241; doi:10.1111/1462-2920.13036)
Supplement: Supplementary file 11 — Appendix S7. Protein alignment used to construct the RegA phylogenetic tree (Fig. S1D). [file EMI-17-5100-s011.aln]

CLUSTAL 2.1 multiple sequence alignment


Cyanophage_Syn30                 WTKDDMIEVSLKEPDDFLKVRETLTRIGVASRKEKKLYQSCHILHKKGQY
Synechococcus_phage_S-SSM5       WTKNDMVEVNLKEPDDFLKVRETLTRIGVASRKEKKLYQSCHILHKKGQY
Synechococcus_phage_S-SM1        WNKNDMVEVNLKEPDDFLKVRETLTRIGVASRKEKKLYQSCHILHKKGQY
Prochlorococcus_phage_Syn33      WTKNDMIEVNLKEPDDFLKVRETLTRIGVASRKEKKLYQSCHILHKKGQY
Synechococcus_phage_S-ShM2       WNKSDMIEVTLGEPDDFLKVRETLTRIGVASRKERKLYQSCHILHKKGQY
Cyanophage_S-SSM2                WNKSDMIEVTLGEPDDFLKVRETLTRIGVASRKERKLYQSCHILHKKGQY
Synechococcus_phage_S-SSM4       -----MVEVTLREPDDFLKVRETLTRIGVASRKEKKLYQSCHILHKKGQY
Cyanophage_P-RSM6                WSQDMMLEVSLKEPDDFLKIRETLTRIGVASRKEKKLYQSCHILHKKGKY
Synechococcus_phage_S-CBM2       WSEDSMAQVVLKEPDDFLKIRETLTRIGVASRREKKLYQSCHILHKKGKY
Pelagibacter_phage_HTVC008M      WKPESMLEVKLKEPDDFLKIRETLTRIGVASRKERKIFQSCHILHKQGRY
Tara_Ocean_70SUR                 WDASQMVEIRLKSPDDFLKCRETLTRIGVASRSEKKLYQSCHILHKQGKY
Synechococcus_phage_S-CRM01      WTANDLVEVRLNQPDDFLKVRETLTRIGVASRTENKLYQSCHILHKQGKY
                                      : :: * .****** ************ *.*::********:*:*

Cyanophage_Syn30                 YIVHFKELFALDGKKANLSENDVQRRNRIIKLLSDWGLVEIVNETL--IK
Synechococcus_phage_S-SSM5       YIVHFKELFALDGKKANLSENDVQRRNRIIKLLSDWGLVEIVNEST--IK
Synechococcus_phage_S-SM1        YIVHFKELFALDGKKANLSENDVQRRNRIIKLLSDWGLVEIVKEDA--VK
Prochlorococcus_phage_Syn33      YIVHFKELFALDGKKANFSENDLQRRNRIIKLLSDWGLVEIVKEDS--VT
Synechococcus_phage_S-ShM2       YIVHFKELFALDGKKANITENDIQRRNRIIQLLSDWGLVKIVAPDS--VL
Cyanophage_S-SSM2                YIVHFKELFALDGKKANITENDIQRRNRIIQLLSDWGLVKIVAPDS--VL
Synechococcus_phage_S-SSM4       FIVHFKELFALDGKKTNLSQNDVQRRNRIVQLLCDWGLVDVPKKDS--IL
Cyanophage_P-RSM6                YIVHFKELFALDGKPANITKNDVERRNRITKLLFDWGLVELATEP----T
Synechococcus_phage_S-CBM2       YIVHFKELFALDGKRANLTLNDLQRRNRIIQLLVDWGLVTLDAASQEKIV
Pelagibacter_phage_HTVC008M      FIVHFKELFALDGKKSNIMTNDIERRNTISQLLSDWGLIELVGTIT----
Tara_Ocean_70SUR                 YIVHFKELFLLDGKHSDFSENDIQRRNRITKLLSDWGLVEVVNEQM--IE
Synechococcus_phage_S-CRM01      YIVSFKELFLLDGKASDLSENDIQRRNRITKLLSDWGLVQVVDSTK--IE
                                 :** ***** **** :::  **::*** * :** ****: :         

Cyanophage_Syn30                 EAAPLSQIKVIAYKEKGDWTLESKY
Synechococcus_phage_S-SSM5       DAAPLSQIKVIAYKEKGDWTLESKY
Synechococcus_phage_S-SM1        DAAPLSQIKVIAYKEKSEWTLESKY
Prochlorococcus_phage_Syn33      DAAPLSQIKVIAYKEKTEWTLESKY
Synechococcus_phage_S-ShM2       NLAPLSQIKVISYKDKGDWQLESKY
Cyanophage_S-SSM2                NLAPLSQIKVISYKDKGDWQLESKY
Synechococcus_phage_S-SSM4       DIAPLSQIKIISYKEKGEWILESKY
Cyanophage_P-RSM6                EIAPLNQIKVLSYKDKGDWTLESKY
Synechococcus_phage_S-CBM2       DVAPLNQIKVIAFKDKENWTLESKY
Pelagibacter_phage_HTVC008M      EKAPLSQIKVLPYKDKKEWILEPKY
Tara_Ocean_70SUR                 EASSVSQIKILPHREKNEWTLVPKY
Synechococcus_phage_S-CRM01      EMVPVSQIKIIPFKEKKDWILEPKY
                                 :  .:.***::..::* :* * .**
